# Supplementary material for: Stability of temperate coral Astrangia poculata microbiome is reflected across different sequencing methodologies
Source: AIMS Microbiol. 2019 Mar 1;5(1):62–76. doi: 10.3934/microbiol.2019.1.62 (PMC6646935; doi:10.3934/microbiol.2019.1.62)
Supplement: Supplementary file 1 [file microbiol-05-01-062-s001.xlsx]

## Sheet: Sheet1_clean
Supplemental Table 1. Abundance table for bacterial OTUs obtained from Astrangia poculata clone libraries with associated taxonomy (assigned by Greengenes). GenBank accession numbers refer to a representative sequence for each OTU.
OTU	Classification to lowest possible resolution						Samples								Accession number
	Phylum	Class	Order	Family	Genus	Species	FW1B4_CL	FW1W4_CL	FW1B8_CL	FW1W8_CL	FW3B7_CL	FW3W7_CL	FW3B9_CL	FW3W9_CL
1449	Nitrospirae	Nitrospira	Nitrospirales	Nitrospiraceae			0	0	0	2	0	0	0	1	MK175495
10816	Proteobacteria	Deltaproteobacteria	Desulfobacterales	Desulfobulbaceae			0	1	0	0	0	0	0	0	MK175496
33679	Proteobacteria	Gammaproteobacteria	Vibrionales	Vibrionaceae			0	0	1	0	0	0	0	0	MK175497
73001	Proteobacteria	Gammaproteobacteria					0	0	1	0	0	0	0	0	MK175498
95362	Proteobacteria	Gammaproteobacteria	Alteromonadales	Colwelliaceae			0	0	0	0	0	0	5	0	MK175499
95364	Proteobacteria	Gammaproteobacteria	Alteromonadales	Colwelliaceae			0	0	0	0	0	0	1	0	MK175500
97361	Proteobacteria	Alphaproteobacteria	Rhodobacterales	Rhodobacteraceae			0	0	0	0	1	0	1	0	MK175501
101822	Proteobacteria	Gammaproteobacteria	Oceanospirillales	Oceanospirillaceae			0	0	0	0	0	0	5	0	MK175502
102693	Proteobacteria	Gammaproteobacteria	Vibrionales	Vibrionaceae	Vibrio		0	0	0	0	0	0	1	0	MK175503
112020	Proteobacteria	Deltaproteobacteria	Desulfobacterales	Desulfobulbaceae			0	1	0	0	0	0	0	0	MK175504
113650	Bacteroidetes	Bacteroidia	Bacteroidales				0	1	0	0	0	0	0	0	MK175505
117948	Bacteroidetes	Flavobacteriia	Flavobacteriales	Flavobacteriaceae			0	0	0	0	0	1	0	0	MK175506
137107	Proteobacteria	Gammaproteobacteria	Oceanospirillales	Halomonadaceae	Candidatus Portiera		0	0	0	0	0	7	0	0	MK175507
139817	Actinobacteria	Actinobacteria	Actinomycetales	Microbacteriaceae	Candidatus Aquiluna	rubra	0	0	0	0	0	2	0	0	MK175508
140107	Bacteroidetes	Flavobacteriia	Flavobacteriales	Cryomorphaceae	Fluviicola		0	0	0	0	0	0	1	0	MK175509
141050	Bacteroidetes	Flavobacteriia	Flavobacteriales	Flavobacteriaceae			0	0	0	0	0	1	0	0	MK175510
143336	Proteobacteria	Gammaproteobacteria	Thiotrichales	Thiotrichaceae	Cocleimonas		0	1	0	0	0	0	0	0	MK175511
144265	Proteobacteria	Gammaproteobacteria	Alteromonadales	Alteromonadaceae	nsmpVI18		0	0	0	0	0	0	2	0	MK175512
145556	Bacteroidetes	Cytophagia	Cytophagales	Flammeovirgaceae	Roseivirga		0	1	0	0	0	0	0	0	MK175513
148576	Proteobacteria	Alphaproteobacteria					0	0	1	0	0	0	0	0	MK175514
150582	Proteobacteria	Alphaproteobacteria	Rhizobiales	Hyphomicrobiaceae			1	0	0	0	0	0	0	0	MK175515
151316	Proteobacteria	Alphaproteobacteria	Rhizobiales	Hyphomicrobiaceae			0	0	0	1	0	0	0	0	MK175516
153206	Verrucomicrobia	Opitutae					0	0	0	0	0	0	0	1	MK175517
155913	Verrucomicrobia	Verrucomicrobiae	Verrucomicrobiales	Verrucomicrobiaceae			0	1	0	0	0	2	0	0	MK175518
156520	Bacteroidetes	Cytophagia	Cytophagales	Flammeovirgaceae			0	0	0	1	0	0	0	0	MK175519
160714	Bacteroidetes	Flavobacteriia	Flavobacteriales	Flavobacteriaceae			0	0	0	0	0	0	1	0	MK175520
162765	Bacteroidetes	Flavobacteriia	Flavobacteriales	Cryomorphaceae	Crocinitomix		0	0	0	0	0	0	1	0	MK175521
165090	Proteobacteria	Alphaproteobacteria					0	1	3	1	0	0	1	3	MK175522
169282	Proteobacteria	Deltaproteobacteria	Desulfobacterales	Desulfobulbaceae			0	0	2	0	0	0	0	0	MK175523
170720	Bacteroidetes	Flavobacteriia	Flavobacteriales	Flavobacteriaceae	Flavobacterium		0	0	0	0	0	1	0	0	MK175524
172051	Bacteroidetes	Flavobacteriia	Flavobacteriales	Cryomorphaceae	Crocinitomix		0	0	0	0	0	1	0	0	MK175525
172055	Acidobacteria	Acidobacteria-6	BPC015				0	0	1	0	0	0	0	0	MK175526
175965	Proteobacteria	Gammaproteobacteria					0	0	0	0	0	0	0	1	MK175527
185015	Proteobacteria	Alphaproteobacteria	Rhodobacterales	Hyphomonadaceae			0	0	0	0	0	0	0	1	MK175528
187724	Proteobacteria	Alphaproteobacteria	Rhodobacterales	Hyphomonadaceae			0	0	0	0	0	0	1	0	MK175529
196541	Proteobacteria	Gammaproteobacteria	Vibrionales	Vibrionaceae	Vibrio		0	0	0	1	0	0	0	0	MK175530
221302	Bacteroidetes	Cytophagia	Cytophagales	Flammeovirgaceae			0	0	0	0	0	0	0	1	MK175531
225473	Proteobacteria	Alphaproteobacteria					0	0	1	0	0	0	0	0	MK175532
228555	Bacteroidetes	Flavobacteriia	Flavobacteriales	Cryomorphaceae	Fluviicola		0	0	0	0	0	0	1	0	MK175533
233487	Proteobacteria	Gammaproteobacteria	Alteromonadales	Colwelliaceae			0	0	0	0	0	0	5	0	MK175534
239869	Proteobacteria	Gammaproteobacteria					0	0	0	0	0	0	1	0	MK175535
243263	Proteobacteria	Alphaproteobacteria	Rickettsiales	Pelagibacteraceae			0	0	2	0	0	2	0	0	MK175536
243677	Bacteroidetes	Flavobacteriia	Flavobacteriales	Flavobacteriaceae			0	1	0	0	0	0	0	1	MK175537
243934	Proteobacteria	Deltaproteobacteria	Desulfobacterales	Desulfobacteraceae			0	1	0	0	0	0	0	0	MK175538
244479	Proteobacteria	Gammaproteobacteria	Alteromonadales	Colwelliaceae			0	0	0	0	0	0	4	0	MK175539
244564	Proteobacteria	Alphaproteobacteria	Kiloniellales	Kiloniellaceae			0	0	1	0	0	0	0	0	MK175540
245298	Proteobacteria	Betaproteobacteria	Rhodocyclales	Rhodocyclaceae			0	0	0	0	0	1	0	0	MK175541
248278	Proteobacteria	Gammaproteobacteria	Thiotrichales	Piscirickettsiaceae			0	0	0	2	0	0	0	0	MK175542
248875	Proteobacteria	Deltaproteobacteria	Desulfobacterales	Nitrospinaceae	Nitrospina		0	1	1	1	0	0	0	0	MK175543
251581	Proteobacteria	Gammaproteobacteria	Thiotrichales	Piscirickettsiaceae			0	2	1	0	0	0	0	0	MK175544
252313	Bacteroidetes	Flavobacteriia	Flavobacteriales	Flavobacteriaceae			1	0	0	0	0	0	0	0	MK175545
252698	Proteobacteria	Gammaproteobacteria	Alteromonadales	Colwelliaceae			0	0	0	0	0	0	8	0	MK175546
257512	Proteobacteria	Gammaproteobacteria	Alteromonadales	OM60			0	0	1	0	0	0	0	0	MK175547
260189	Acidobacteria	Acidobacteria-6	BPC015				0	0	0	0	0	0	0	1	MK175548
261285	Proteobacteria	Gammaproteobacteria	Thiotrichales	Piscirickettsiaceae			0	0	0	1	0	0	0	0	MK175549
261971	Proteobacteria	Gammaproteobacteria	Oceanospirillales	Halomonadaceae	Candidatus Portiera		0	0	0	0	0	1	0	0	MK175550
263943	Acidobacteria	Acidobacteria-6	iii1-15				0	0	0	2	0	0	0	0	MK175551
265006	Proteobacteria	Gammaproteobacteria	Chromatiales	Ectothiorhodospiraceae			0	0	0	1	0	0	0	0	MK175552
265051	Proteobacteria	Gammaproteobacteria	Thiotrichales	Piscirickettsiaceae			0	0	1	0	0	0	0	0	MK175553
269486	Bacteroidetes	Cytophagia	Cytophagales	[Amoebophilaceae]			0	0	1	0	0	0	0	0	MK175554
270611	Actinobacteria	Acidimicrobiia	Acidimicrobiales	C111			0	0	0	0	0	1	0	0	MK175555
274220	Chloroflexi	Anaerolineae	S0208				0	0	0	1	0	0	0	0	MK175556
274920	Proteobacteria	Alphaproteobacteria					0	0	1	0	0	0	0	0	MK175557
278838	Proteobacteria	Gammaproteobacteria	Thiotrichales	Piscirickettsiaceae			0	0	0	1	0	0	0	0	MK175558
279157	Proteobacteria	Gammaproteobacteria					0	0	1	0	0	0	0	0	MK175559
279302	Proteobacteria	Alphaproteobacteria					0	1	0	0	0	0	0	0	MK175560
297968	Proteobacteria	Alphaproteobacteria	Rhodobacterales	Rhodobacteraceae			0	0	0	0	0	0	0	1	MK175561
299227	Proteobacteria	Deltaproteobacteria	Desulfobacterales	Nitrospinaceae	Nitrospina		0	0	1	2	0	0	0	0	MK175562
303954	Proteobacteria	Betaproteobacteria					0	0	0	0	0	1	0	0	MK175563
305529	SBR1093	EC214					0	0	1	0	0	0	1	0	MK175564
305536	Proteobacteria	Alphaproteobacteria	Rhodospirillales	Rhodospirillaceae			0	0	1	0	0	0	0	0	MK175565
307155	Proteobacteria	Gammaproteobacteria	Oceanospirillales	Halomonadaceae	Candidatus Portiera		0	0	0	0	0	1	0	0	MK175566
307551	Proteobacteria	Deltaproteobacteria	Myxococcales				0	0	0	1	0	0	0	0	MK175567
308482	Proteobacteria	Alphaproteobacteria	Rhodobacterales	Rhodobacteraceae			0	0	0	0	0	1	0	0	MK175568
311447	Proteobacteria	Alphaproteobacteria	Rickettsiales	Pelagibacteraceae			0	0	0	0	0	1	0	0	MK175569
311600	Bacteroidetes	Flavobacteriia	Flavobacteriales	Flavobacteriaceae	Flavobacterium		0	0	0	0	0	1	0	0	MK175570
314001	Proteobacteria	Alphaproteobacteria	Rhizobiales	Hyphomicrobiaceae			0	0	3	0	0	0	1	1	MK175571
315992	Proteobacteria	Deltaproteobacteria	Desulfobacterales	Desulfobacteraceae			1	0	0	0	0	0	0	0	MK175572
316737	Proteobacteria	Alphaproteobacteria	Rhodospirillales	Rhodospirillaceae			0	0	0	0	0	0	2	0	MK175573
316815	Proteobacteria	Alphaproteobacteria	Rickettsiales	Pelagibacteraceae			0	0	0	0	0	12	0	0	MK175574
316891	Proteobacteria	Alphaproteobacteria	Rickettsiales	Pelagibacteraceae			0	0	0	0	0	1	0	0	MK175575
317751	Proteobacteria	Gammaproteobacteria	Alteromonadales	Colwelliaceae			0	0	0	0	0	0	1	0	MK175576
318727	Proteobacteria	Alphaproteobacteria	Rickettsiales	Pelagibacteraceae			0	0	0	0	0	1	0	0	MK175577
324875	Proteobacteria	Gammaproteobacteria	Alteromonadales	HTCC2188	HTCC		0	0	0	1	0	0	0	0	MK175578
328603	Proteobacteria	Gammaproteobacteria	Alteromonadales	Colwelliaceae			0	0	0	0	0	0	14	0	MK175579
338117	Proteobacteria	Gammaproteobacteria	Alteromonadales	OM60			0	0	0	1	0	0	0	0	MK175580
341186	Bacteroidetes	Flavobacteriia	Flavobacteriales	Flavobacteriaceae	Flavobacterium		0	0	0	0	0	1	0	0	MK175581
341789	Proteobacteria	Alphaproteobacteria	Rhodobacterales	Rhodobacteraceae	Octadecabacter		0	0	0	0	0	4	0	0	MK175582
343001	Proteobacteria	Epsilonproteobacteria	Campylobacterales	Helicobacteraceae			0	1	0	0	0	0	0	0	MK175583
344344	Proteobacteria	Alphaproteobacteria	Kiloniellales	Kiloniellaceae			0	0	0	0	0	1	1	0	MK175584
344370	Proteobacteria	Alphaproteobacteria					0	0	0	0	0	1	0	0	MK175585
345757	Planctomycetes	Planctomycetia	Pirellulales	Pirellulaceae			0	0	0	1	0	0	0	0	MK175586
345973	Proteobacteria	Alphaproteobacteria	Rhodobacterales	Rhodobacteraceae			0	0	0	0	0	2	0	0	MK175587
346995	Verrucomicrobia	Opitutae	Opitutales	Opitutaceae	Opitutus		0	0	0	0	0	1	0	0	MK175588
348153	Proteobacteria	Alphaproteobacteria	Rickettsiales	Pelagibacteraceae			0	0	0	0	0	5	0	0	MK175589
349161	Proteobacteria	Alphaproteobacteria					1	0	0	0	0	0	0	0	MK175590
351152	Proteobacteria	Deltaproteobacteria	NB1-j	JTB38			0	0	0	1	0	0	0	0	MK175591
351207	Proteobacteria	Betaproteobacteria					0	0	0	0	0	2	0	0	MK175592
351752	Proteobacteria	Alphaproteobacteria	Rickettsiales	Pelagibacteraceae			0	0	0	0	0	1	0	0	MK175593
352844	Proteobacteria	Alphaproteobacteria	Rickettsiales	Pelagibacteraceae			0	0	0	0	0	2	0	0	MK175594
354693	Proteobacteria	Alphaproteobacteria					0	0	0	0	0	0	0	1	MK175595
355430	Bacteroidetes	Flavobacteriia	Flavobacteriales	Cryomorphaceae			1	0	0	0	0	0	0	0	MK175596
355993	Proteobacteria	Alphaproteobacteria	Rickettsiales	Pelagibacteraceae			0	0	0	0	0	1	0	0	MK175597
356711	Bacteroidetes	Cytophagia	Cytophagales	Flammeovirgaceae			0	0	1	1	0	0	1	0	MK175598
364720	Proteobacteria	Gammaproteobacteria	Thiotrichales	Piscirickettsiaceae			0	0	0	1	0	0	0	0	MK175599
365755	Proteobacteria	Gammaproteobacteria	Thiohalorhabdales				0	0	0	1	0	0	0	0	MK175600
375165	Proteobacteria	Alphaproteobacteria	Rhodobacterales	Rhodobacteraceae			0	0	0	1	0	0	0	0	MK175601
509503	Proteobacteria	Gammaproteobacteria	Alteromonadales	Colwelliaceae			0	0	0	1	0	0	0	0	MK175602
510535	Proteobacteria	Epsilonproteobacteria	Campylobacterales	Helicobacteraceae			0	1	0	0	0	0	0	0	MK175603
511167	Proteobacteria	Betaproteobacteria	Burkholderiales	Comamonadaceae	RS62		0	0	0	0	0	1	0	0	MK175604
511337	Proteobacteria	Epsilonproteobacteria	Campylobacterales	Helicobacteraceae			0	9	0	0	0	0	0	0	MK175605
513960	Acidobacteria	RB25					0	0	0	1	0	0	0	0	MK175606
533143	Bacteroidetes	Flavobacteriia	Flavobacteriales	Cryomorphaceae			0	0	0	0	0	2	0	0	MK175607
534555	Proteobacteria	Gammaproteobacteria	Vibrionales	Vibrionaceae	Vibrio		0	0	0	1	0	0	0	0	MK175608
535743	Verrucomicrobia	Verrucomicrobiae	Verrucomicrobiales	Verrucomicrobiaceae	Persicirhabdus		0	0	0	0	0	1	0	0	MK175609
536516	Proteobacteria	Gammaproteobacteria	Alteromonadales	Alteromonadaceae			0	0	1	1	0	0	0	0	MK175610
536533	Bacteroidetes	Flavobacteriia	Flavobacteriales	Flavobacteriaceae	Polaribacter		0	0	0	0	0	1	0	0	MK175611
537008	Proteobacteria	Deltaproteobacteria	NB1-j	JTB38			0	0	1	0	0	0	0	0	MK175612
537134	Bacteroidetes	Flavobacteriia	Flavobacteriales	Cryomorphaceae			0	0	0	0	0	1	0	0	MK175613
537485	Proteobacteria	Gammaproteobacteria	Thiotrichales	Piscirickettsiaceae			0	1	0	0	0	0	0	0	MK175614
538209	Proteobacteria	Alphaproteobacteria	Rickettsiales	Pelagibacteraceae			0	0	0	0	0	6	0	0	MK175615
538602	Proteobacteria	Gammaproteobacteria	Vibrionales	Vibrionaceae	Vibrio		0	1	0	0	0	0	0	0	MK175616
543487	Bacteroidetes	Flavobacteriia	Flavobacteriales	Flavobacteriaceae	Ulvibacter		0	0	0	0	0	0	0	1	MK175617
550273	Proteobacteria	Alphaproteobacteria	Rickettsiales	Pelagibacteraceae			0	0	0	0	0	8	0	0	MK175618
550862	Proteobacteria	Alphaproteobacteria	Rhodobacterales	Rhodobacteraceae			0	0	0	1	0	0	0	0	MK175619
554754	Proteobacteria	Epsilonproteobacteria	Campylobacterales	Helicobacteraceae			0	1	0	0	0	0	0	0	MK175620
555186	Bacteroidetes	Cytophagia	Cytophagales	Flammeovirgaceae			0	0	0	0	0	0	0	1	MK175621
555216	Proteobacteria	Gammaproteobacteria	Alteromonadales	OM60			0	0	1	1	0	0	0	0	MK175622
556139	Bacteroidetes	Flavobacteriia	Flavobacteriales	Cryomorphaceae			0	0	0	0	0	0	0	1	MK175623
557211	Cyanobacteria	Synechococcophycideae	Synechococcales	Synechococcaceae	Synechococcus		0	0	0	0	0	1	0	0	MK175624
558397	Firmicutes	Clostridia	Clostridiales	Ruminococcaceae			0	1	0	0	0	0	0	0	MK175625
562054	Planctomycetes	Planctomycetia	Pirellulales	Pirellulaceae			0	0	1	0	0	0	0	0	MK175626
564801	Proteobacteria	Alphaproteobacteria	Rickettsiales	Pelagibacteraceae			0	0	0	0	0	20	0	0	MK175627
567782	Proteobacteria	Alphaproteobacteria					0	0	0	1	0	0	0	0	MK175628
571304	Proteobacteria	Epsilonproteobacteria	Campylobacterales	Helicobacteraceae	Sulfurimonas		0	1	0	0	0	0	0	0	MK175629
573796	Proteobacteria	Alphaproteobacteria	Rhodobacterales	Hyphomonadaceae			0	0	0	0	0	0	2	0	MK175630
574650	Proteobacteria	Alphaproteobacteria	Rhodobacterales	Rhodobacteraceae			1	0	0	0	0	0	0	0	MK175631
575192	Proteobacteria	Alphaproteobacteria	Rickettsiales	Pelagibacteraceae			1	0	0	0	0	1	0	0	MK175632
575686	Bacteroidetes	Flavobacteriia	Flavobacteriales	Cryomorphaceae			0	0	0	0	0	3	0	0	MK175633
577659	Proteobacteria	Alphaproteobacteria	Rhizobiales	Phyllobacteriaceae			1	0	0	1	0	0	0	0	MK175634
578863	Proteobacteria	Epsilonproteobacteria	Campylobacterales	Helicobacteraceae	Sulfurimonas		0	1	0	0	0	0	0	0	MK175635
583538	Proteobacteria	Epsilonproteobacteria	Campylobacterales	Helicobacteraceae	Sulfurimonas		0	3	0	0	0	0	0	0	MK175636
583863	Proteobacteria	Gammaproteobacteria	Thiotrichales	Piscirickettsiaceae			0	0	0	1	0	0	0	1	MK175637
584602	Proteobacteria	Gammaproteobacteria	Thiotrichales	Thiotrichaceae			0	3	0	0	0	0	0	0	MK175638
585866	Proteobacteria	Gammaproteobacteria	Thiotrichales	Piscirickettsiaceae			0	0	0	1	0	0	0	0	MK175639
587067	Proteobacteria	Gammaproteobacteria	Thiotrichales	Piscirickettsiaceae			0	0	1	0	0	0	0	0	MK175640
590476	Proteobacteria	Gammaproteobacteria					0	0	1	0	0	0	0	2	MK175641
606789	Actinobacteria	Acidimicrobiia	Acidimicrobiales	C111			0	0	1	0	0	0	0	0	MK175642
609660	Proteobacteria	Alphaproteobacteria	Rickettsiales	Pelagibacteraceae			0	0	0	0	0	1	0	0	MK175643
612386	Verrucomicrobia	Verrucomicrobiae	Verrucomicrobiales	Verrucomicrobiaceae			0	0	1	0	0	0	0	0	MK175644
614253	Acidobacteria	Solibacteres	Solibacterales	PAUC26f			0	2	2	2	0	0	0	0	MK175645
615031	Proteobacteria	Betaproteobacteria	Burkholderiales	Comamonadaceae	RS62		0	0	0	0	0	1	0	0	MK175646
618023	Proteobacteria	Alphaproteobacteria	Rickettsiales	Pelagibacteraceae			0	0	0	0	0	1	0	0	MK175647
618672	Proteobacteria	Gammaproteobacteria	Alteromonadales	OM60			0	0	0	0	0	0	1	0	MK175648
630901	Proteobacteria	Deltaproteobacteria	Desulfobacterales	Desulfobacteraceae			0	2	0	0	0	0	0	0	MK175649
633497	Bacteroidetes	Flavobacteriia	Flavobacteriales	Flavobacteriaceae			0	0	0	0	0	3	0	0	MK175650
637092	Proteobacteria	Alphaproteobacteria	Rickettsiales	Pelagibacteraceae			0	0	0	0	0	27	0	0	MK175651
641123	Bacteroidetes	Flavobacteriia	Flavobacteriales	Flavobacteriaceae			0	0	0	0	0	6	0	0	MK175652
644094	Proteobacteria	Gammaproteobacteria	Oceanospirillales	Halomonadaceae	Candidatus Portiera		0	0	1	0	0	7	0	0	MK175653
644295	Proteobacteria	Epsilonproteobacteria	Campylobacterales	Helicobacteraceae	Sulfurimonas		0	1	0	0	0	0	0	0	MK175654
645011	Proteobacteria	Alphaproteobacteria	Rhodobacterales	Rhodobacteraceae	Octadecabacter		0	0	0	0	0	3	0	0	MK175655
651165	Bacteroidetes	Bacteroidia	Bacteroidales				0	1	0	0	0	0	0	0	MK175656
653071	Proteobacteria	Betaproteobacteria	Methylophilales	Methylophilaceae			0	0	0	0	0	1	0	0	MK175657
653733	Proteobacteria	Gammaproteobacteria	Alteromonadales	HTCC2188	HTCC		0	0	0	1	0	2	0	0	MK175658
659616	Proteobacteria	Alphaproteobacteria	Rickettsiales	Pelagibacteraceae			1	0	0	0	0	18	0	0	MK175659
660076	Proteobacteria	Alphaproteobacteria	Rickettsiales	Pelagibacteraceae			0	0	0	0	0	1	0	0	MK175660
671213	Proteobacteria	Alphaproteobacteria	Rhodobacterales	Rhodobacteraceae	Octadecabacter		0	0	0	0	0	1	0	0	MK175661
675473	Proteobacteria	Alphaproteobacteria	Rhodobacterales	Rhodobacteraceae	Octadecabacter		0	0	0	0	0	1	0	0	MK175662
677535	Proteobacteria	Alphaproteobacteria	Rhodospirillales	Rhodospirillaceae			0	0	0	0	0	1	0	0	MK175663
683250	Proteobacteria	Alphaproteobacteria	Rhodobacterales	Rhodobacteraceae			0	0	1	1	0	0	0	0	MK175664
689465	Bacteroidetes	Flavobacteriia	Flavobacteriales	Flavobacteriaceae			0	0	0	0	0	2	0	0	MK175665
691170	Proteobacteria	Gammaproteobacteria	Thiotrichales	Piscirickettsiaceae			0	1	0	0	0	0	0	1	MK175666
711998	Proteobacteria	Alphaproteobacteria	Rhodobacterales	Rhodobacteraceae			0	1	0	0	0	0	0	0	MK175667
714708	Proteobacteria	Alphaproteobacteria	Rhodobacterales	Rhodobacteraceae			1	0	0	0	0	4	0	0	MK175668
730193	Proteobacteria	Gammaproteobacteria	Chromatiales				0	0	0	2	0	0	0	0	MK175669
730637	Proteobacteria	Alphaproteobacteria	Rhodobacterales	Rhodobacteraceae			0	0	0	0	0	1	0	0	MK175670
734168	Bacteroidetes	Flavobacteriia	Flavobacteriales	Cryomorphaceae			0	0	0	0	0	2	0	0	MK175671
741615	Bacteroidetes	Flavobacteriia	Flavobacteriales	Flavobacteriaceae	Sediminicola		0	0	0	0	0	5	0	0	MK175672
747101	Proteobacteria	Gammaproteobacteria	Oceanospirillales	Halomonadaceae	Candidatus Portiera		0	0	0	0	0	12	0	0	MK175673
747459	Proteobacteria	Alphaproteobacteria	Rickettsiales	Pelagibacteraceae			0	0	0	0	0	10	0	0	MK175674
747864	Proteobacteria	Betaproteobacteria	Methylophilales	Methylophilaceae			0	0	0	0	0	2	0	0	MK175675
748706	Bacteroidetes	Flavobacteriia	Flavobacteriales	Flavobacteriaceae	Tenacibaculum		0	0	0	0	0	0	2	0	MK175676
748873	Proteobacteria	Betaproteobacteria	Methylophilales	Methylophilaceae			0	0	0	0	0	2	0	0	MK175677
755686	Proteobacteria	Epsilonproteobacteria	Campylobacterales	Campylobacteraceae	Arcobacter		0	1	0	0	0	0	0	0	MK175678
768484	Proteobacteria	Gammaproteobacteria	Oceanospirillales	Halomonadaceae	Candidatus Portiera		0	0	0	0	0	5	0	0	MK175679
772344	Proteobacteria	Alphaproteobacteria	Rhodobacterales	Rhodobacteraceae			0	0	0	1	0	0	0	0	MK175680
776770	Proteobacteria	Gammaproteobacteria	Oceanospirillales	Halomonadaceae	Candidatus Portiera		0	0	0	0	0	1	0	0	MK175681
779927	Bacteroidetes	Flavobacteriia	Flavobacteriales	Flavobacteriaceae			0	0	1	0	0	0	0	0	MK175682
782070	Proteobacteria	Gammaproteobacteria	HTCC2188	HTCC2089			0	0	0	0	0	1	0	0	MK175683
785501	Proteobacteria	Alphaproteobacteria	Rhodobacterales	Rhodobacteraceae			0	0	0	0	0	10	0	1	MK175684
791815	FCPU426						0	0	1	0	0	0	0	0	MK175685
792011	Proteobacteria	Deltaproteobacteria	Myxococcales				0	0	1	0	0	0	0	0	MK175686
792985	Proteobacteria	Gammaproteobacteria	Oceanospirillales	Halomonadaceae	Candidatus Portiera		0	0	0	0	0	13	0	0	MK175687
798250	Proteobacteria	Gammaproteobacteria	Oceanospirillales	Oceanospirillaceae			0	0	0	0	0	1	0	0	MK175688
802151	Proteobacteria	Alphaproteobacteria	Rhodobacterales	Hyphomonadaceae			0	0	0	0	0	0	2	1	MK175689
802887	Proteobacteria	Deltaproteobacteria	Desulfobacterales	Desulfobacteraceae			0	1	0	0	0	0	0	0	MK175690
805558	Proteobacteria	Alphaproteobacteria					0	0	1	0	1	0	0	1	MK175691
806640	Proteobacteria	Gammaproteobacteria	Alteromonadales	Colwelliaceae			0	0	0	0	0	0	11	0	MK175692
806885	Proteobacteria	Alphaproteobacteria					0	1	1	1	0	0	0	0	MK175693
807350	Hyd24-12	WM88					0	0	1	0	0	0	0	0	MK175694
807416	Proteobacteria	Gammaproteobacteria	Alteromonadales	Colwelliaceae			0	0	0	0	0	0	8	0	MK175695
807443	Proteobacteria	Alphaproteobacteria	Rhodobacterales	Rhodobacteraceae			0	1	0	0	1	0	0	1	MK175696
807472	SBR1093	VHS-B5-50					1	0	1	0	0	0	0	0	MK175697
807522	Bacteroidetes	Flavobacteriia	Flavobacteriales	Flavobacteriaceae			0	0	0	3	0	0	0	0	MK175698
808148	Proteobacteria	Alphaproteobacteria	Rhodobacterales	Hyphomonadaceae			0	1	0	0	0	0	0	0	MK175699
808378	Proteobacteria	Epsilonproteobacteria	Campylobacterales	Helicobacteraceae			0	3	0	0	0	0	0	0	MK175700
809179	Verrucomicrobia	Verrucomicrobiae	Verrucomicrobiales	Verrucomicrobiaceae	Persicirhabdus		0	0	0	0	0	4	0	0	MK175701
810446	Proteobacteria	Gammaproteobacteria	Alteromonadales	Colwelliaceae			0	0	0	0	0	0	2	0	MK175702
811663	Bacteroidetes	Flavobacteriia	Flavobacteriales	Flavobacteriaceae			0	0	1	0	0	0	1	0	MK175703
811729	Proteobacteria	Gammaproteobacteria	Alteromonadales	Colwelliaceae			0	0	0	0	0	0	1	0	MK175704
814148	Proteobacteria	Alphaproteobacteria					0	0	0	0	0	3	0	0	MK175705
817937	Proteobacteria	Deltaproteobacteria	Desulfobacterales	Desulfobacteraceae			0	1	0	0	0	0	0	0	MK175706
819631	Proteobacteria	Deltaproteobacteria	NB1-j				0	0	0	1	0	0	0	0	MK175707
819785	Bacteroidetes	Flavobacteriia	Flavobacteriales	Flavobacteriaceae			0	1	0	0	0	0	0	0	MK175708
820581	Proteobacteria	Alphaproteobacteria	Rhodospirillales	Rhodospirillaceae			0	0	1	0	0	0	0	0	MK175709
824245	Proteobacteria	Alphaproteobacteria	Rhizobiales				1	1	0	0	0	0	0	0	MK175710
828707	Proteobacteria	Deltaproteobacteria	NB1-j	JTB38			0	0	1	0	0	0	0	0	MK175711
829529	Proteobacteria	Alphaproteobacteria	Rickettsiales	Pelagibacteraceae			0	0	0	0	0	1	0	0	MK175712
832898	Proteobacteria	Alphaproteobacteria	Rhodospirillales	Rhodospirillaceae			0	0	1	0	0	0	0	0	MK175713
833575	Proteobacteria	Alphaproteobacteria	Rickettsiales	Pelagibacteraceae			0	0	0	0	0	1	0	0	MK175714
835506	Planctomycetes	Planctomycetia	Planctomycetales	Planctomycetaceae	Planctomyces		0	1	0	0	0	0	0	0	MK175715
837193	Proteobacteria	Alphaproteobacteria	Rhodospirillales	Rhodospirillaceae			0	0	0	0	0	1	0	0	MK175716
838006	Proteobacteria	Deltaproteobacteria	Desulfobacterales	Nitrospinaceae	Nitrospina		0	0	0	1	0	0	0	0	MK175717
900087	Chloroflexi	Anaerolineae	SBR1031	SJA-101			0	0	0	0	0	0	1	0	MK175718
966092	Verrucomicrobia	Opitutae	Puniceicoccales	Puniceicoccaceae	Coraliomargarita		0	1	0	0	0	0	0	0	MK175719
966794	Bacteroidetes	[Saprospirae]	[Saprospirales]	Saprospiraceae	Lewinella	cohaerens	0	0	0	0	0	0	1	0	MK175720
989870	Bacteroidetes	[Saprospirae]	[Saprospirales]	Saprospiraceae			0	0	1	2	0	0	0	1	MK175721
1016465	Proteobacteria	Alphaproteobacteria	Rickettsiales	Pelagibacteraceae			0	0	0	0	0	1	0	0	MK175722
1027802	Proteobacteria	Gammaproteobacteria	HOC36				0	1	1	0	0	0	0	0	MK175723
1041464	Planctomycetes	Planctomycetia	Planctomycetales	Planctomycetaceae	Planctomyces		0	0	0	0	1	0	0	0	MK175724
1057720	Proteobacteria	Alphaproteobacteria	Rhizobiales	Hyphomicrobiaceae			1	0	0	0	0	0	0	0	MK175725
1082059	Proteobacteria	Alphaproteobacteria	Sphingomonadales	Erythrobacteraceae			0	0	0	0	1	0	0	0	MK175726
1102381	Proteobacteria	Alphaproteobacteria	Rhodobacterales	Hyphomonadaceae			0	0	0	0	0	0	1	0	MK175727
1104845	Proteobacteria	Gammaproteobacteria	Alteromonadales	OM60			0	0	0	0	0	0	0	1	MK175728
1105255	Proteobacteria	Alphaproteobacteria	Rhodobacterales	Hyphomonadaceae			0	0	0	0	0	0	1	0	MK175729
1105717	Proteobacteria	Deltaproteobacteria	Desulfobacterales	Desulfobulbaceae			0	0	1	0	0	0	0	0	MK175730
1106137	Planctomycetes	OM190	agg27				0	0	0	1	0	0	0	0	MK175731
1106157	Proteobacteria	Gammaproteobacteria	Thiotrichales	Thiotrichaceae	Thiothrix		0	0	0	0	0	0	1	1	MK175732
1106236	Proteobacteria	Betaproteobacteria	Methylophilales	Methylophilaceae	Methylotenera	mobilis	0	0	0	1	0	0	0	0	MK175733
1106442	Proteobacteria	Alphaproteobacteria	Rhodobacterales	Rhodobacteraceae			2	0	0	0	0	0	0	0	MK175734
1108208	Proteobacteria	Alphaproteobacteria	Rhodobacterales	Rhodobacteraceae			0	0	0	0	0	0	1	1	MK175735
1108990	Acidobacteria	AT-s2-57					0	0	1	1	0	0	0	0	MK175736
1109476	Bacteroidetes	Flavobacteriia	Flavobacteriales	Cryomorphaceae			0	0	0	0	0	1	0	0	MK175737
1111255	Proteobacteria	Alphaproteobacteria	Rhodospirillales				1	1	0	0	0	0	0	0	MK175738
1118994	Proteobacteria	Alphaproteobacteria	Rhizobiales	Phyllobacteriaceae			0	0	0	0	0	0	0	1	MK175739
1119126	Proteobacteria	Alphaproteobacteria	Rhizobiales	Phyllobacteriaceae			0	0	0	0	0	0	1	0	MK175740
1128607	Proteobacteria	Gammaproteobacteria	Oceanospirillales	Oceanospirillaceae			0	0	0	0	0	0	1	0	MK175741
1130471	Proteobacteria	Alphaproteobacteria	Rickettsiales	Pelagibacteraceae			0	0	0	0	0	2	0	0	MK175742
1133769	Proteobacteria	Gammaproteobacteria	Alteromonadales	Moritellaceae	Moritella		0	0	0	0	0	0	1	0	MK175743
1134730	Proteobacteria	Gammaproteobacteria	Oceanospirillales	Halomonadaceae	Candidatus Portiera		0	0	0	0	0	1	0	0	MK175744
1134800	Proteobacteria	Gammaproteobacteria	Chromatiales				0	0	0	0	1	0	0	0	MK175745
1753252	Bacteroidetes	Cytophagia	Cytophagales	Flammeovirgaceae			0	0	0	0	1	0	0	0	MK175746
1783870	Planctomycetes	C6	d113				0	0	0	0	0	0	1	0	MK175747
1813089	Proteobacteria	Alphaproteobacteria					0	0	0	1	0	0	0	0	MK175748
1829563	Proteobacteria	Alphaproteobacteria	Rhodobacterales	Rhodobacteraceae			0	0	1	0	0	0	1	0	MK175749
1884561	Proteobacteria	Deltaproteobacteria	Desulfobacterales	Desulfobacteraceae	Desulfococcus		0	1	0	0	0	0	0	0	MK175750
2338946	Proteobacteria	Gammaproteobacteria					0	1	0	0	0	0	0	0	MK175751
2431118	Acidobacteria	Acidobacteria-6	BPC015				0	0	0	1	0	0	0	0	MK175752
2463842	Proteobacteria	Gammaproteobacteria	Chromatiales				0	0	0	0	1	0	0	0	MK175753
2582023	Bacteroidetes	Cytophagia	Cytophagales	Flammeovirgaceae	Fulvivirga		0	0	0	0	0	0	0	1	MK175754
2618271	Proteobacteria	Gammaproteobacteria	Thiotrichales	Piscirickettsiaceae			0	0	0	0	0	1	0	0	MK175755
2676455	Bacteroidetes	Flavobacteriia	Flavobacteriales	Flavobacteriaceae			0	0	0	0	0	1	0	0	MK175756
2807724	Planctomycetes	Planctomycetia	Pirellulales	Pirellulaceae			0	1	0	0	0	0	0	0	MK175757
2954101	Proteobacteria	Gammaproteobacteria	Alteromonadales	HTCC2188			0	0	0	0	0	0	1	0	MK175758
3083914	Proteobacteria	Alphaproteobacteria					0	0	2	0	0	0	0	0	MK175759
3390990	Planctomycetes	Planctomycetia	Pirellulales	Pirellulaceae			0	0	1	0	0	0	0	0	MK175760
3471257	Bacteroidetes	Flavobacteriia	Flavobacteriales	Flavobacteriaceae			0	0	0	1	0	0	0	0	MK175761
3478433	Caldithrix	Caldithrixae	Caldithrixales	Caldithrixaceae	LCP-26		0	1	0	0	0	0	0	0	MK175762
3726186	Bacteroidetes	Cytophagia	Cytophagales	Flammeovirgaceae			0	2	0	0	0	0	0	0	MK175763
3897445	Proteobacteria	Alphaproteobacteria	Rickettsiales	Pelagibacteraceae			0	0	0	0	0	1	0	0	MK175764
4029448	Bacteroidetes	Flavobacteriia	Flavobacteriales	Cryomorphaceae	Fluviicola		0	0	0	0	0	1	0	0	MK175765
4031423	Proteobacteria	Gammaproteobacteria	Thiotrichales	Piscirickettsiaceae			0	0	0	0	0	0	0	1	MK175766
4272399	Proteobacteria	Alphaproteobacteria					1	0	1	1	0	0	0	0	MK175767
4294811	Proteobacteria	Alphaproteobacteria	Rhodobacterales	Rhodobacteraceae			0	1	0	0	0	0	0	0	MK175768
4310798	Proteobacteria	Alphaproteobacteria	Rickettsiales	Rickettsiaceae			0	0	0	0	0	0	1	0	MK175769
4314962	Planctomycetes	Phycisphaerae	Phycisphaerales				0	0	0	1	0	0	0	0	MK175770
4324114	Verrucomicrobia	Verruco-5	R76-B128				0	0	0	0	1	0	0	0	MK175771
4326341	Proteobacteria	Epsilonproteobacteria	Campylobacterales	Helicobacteraceae			0	1	0	0	0	0	0	0	MK175772
4333388	Proteobacteria	Gammaproteobacteria	Alteromonadales	OM60			0	0	0	1	0	0	0	0	MK175773
4334175	Proteobacteria	Gammaproteobacteria					0	0	0	1	0	0	0	0	MK175774
4335834	Nitrospirae	Nitrospira	Nitrospirales	Nitrospiraceae			0	0	0	1	0	0	0	0	MK175775
4340870	Proteobacteria	Alphaproteobacteria					0	1	0	0	0	0	0	0	MK175776
4340873	Proteobacteria	Alphaproteobacteria					0	0	0	1	0	0	0	0	MK175777
4345840	Bacteroidetes	Bacteroidia	Bacteroidales				0	1	0	0	0	0	0	0	MK175778
4347130	Proteobacteria	Alphaproteobacteria					0	0	2	1	0	0	0	0	MK175779
4347893	Bacteroidetes	Flavobacteriia	Flavobacteriales	Flavobacteriaceae			0	0	0	1	0	0	0	0	MK175780
4351540	Proteobacteria	Alphaproteobacteria	Rhodobacterales	Rhodobacteraceae			1	0	0	0	0	0	0	0	MK175781
4355191	Proteobacteria	Gammaproteobacteria	Chromatiales				0	0	0	0	0	1	0	0	MK175782
4358878	Proteobacteria	Gammaproteobacteria	Chromatiales				0	1	0	0	0	0	0	0	MK175783
4367317	Proteobacteria	Alphaproteobacteria	Rhodobacterales	Rhodobacteraceae			0	0	0	0	0	1	0	0	MK175784
4368595	Planctomycetes	Planctomycetia	Pirellulales	Pirellulaceae			0	0	1	0	0	0	0	1	MK175785
4375210	Proteobacteria	Deltaproteobacteria	NB1-j	JTB38			1	0	0	0	0	0	0	0	MK175786
4376005	Proteobacteria	Alphaproteobacteria					2	0	1	0	0	0	0	1	MK175787
4382812	Proteobacteria	Alphaproteobacteria	Rhodobacterales	Rhodobacteraceae			0	1	0	0	0	0	0	0	MK175788
4387019	Proteobacteria	Gammaproteobacteria	Chromatiales				0	0	0	3	0	0	0	0	MK175789
4388767	Acidobacteria	Acidobacteria-6	BPC015				0	1	0	0	0	0	0	0	MK175790
4388952	Bacteroidetes	Flavobacteriia	Flavobacteriales	Flavobacteriaceae	Polaribacter		0	0	0	0	0	1	0	0	MK175791
4392530	Proteobacteria	Gammaproteobacteria	Oceanospirillales	Oceanospirillaceae			0	0	0	0	0	0	1	0	MK175792
4398748	Bacteroidetes	Bacteroidia	Bacteroidales				1	0	0	0	0	0	0	0	MK175793
4409513	Proteobacteria	Alphaproteobacteria					0	0	0	0	0	1	0	0	MK175794
4414627	Proteobacteria	Deltaproteobacteria	Desulfobacterales	Desulfobulbaceae			0	1	0	0	0	0	0	0	MK175795
4420326	Planctomycetes	Planctomycetia	Pirellulales	Pirellulaceae			0	0	1	2	0	0	0	0	MK175796
4432125	Proteobacteria	Gammaproteobacteria	Thiotrichales	Thiotrichaceae	Leucothrix		0	0	0	0	0	0	1	0	MK175797
4436616	Gemmatimonadetes	Gemm-2					0	1	0	0	0	0	0	0	MK175798
4444927	Proteobacteria	Epsilonproteobacteria	Campylobacterales	Campylobacteraceae	Arcobacter		0	1	0	0	0	0	0	0	MK175799
4451192	Bacteroidetes	Flavobacteriia	Flavobacteriales	Flavobacteriaceae			0	1	0	0	0	0	0	0	MK175800
4453876	Bacteroidetes	Flavobacteriia	Flavobacteriales	Flavobacteriaceae			0	0	1	0	0	1	0	0	MK175801
4454320	Planctomycetes	OM190	CL500-15				0	0	0	1	0	0	0	0	MK175802
4456340	Proteobacteria	Alphaproteobacteria	Rhodobacterales	Rhodobacteraceae			0	0	1	0	0	0	0	0	MK175803
4465396	Bacteroidetes	[Saprospirae]	[Saprospirales]	Saprospiraceae			0	0	1	0	0	0	0	0	MK175804
4467937	Proteobacteria	Alphaproteobacteria	Rhodobacterales	Rhodobacteraceae			0	1	0	0	0	0	0	0	MK175805
4469413	Proteobacteria	Gammaproteobacteria	Alteromonadales	Colwelliaceae			0	0	0	0	0	0	1	0	MK175806
4470278	Actinobacteria	Acidimicrobiia	Acidimicrobiales	OCS155			0	0	0	0	0	1	0	0	MK175807
New.CleanUp.ReferenceOTU0	Acidobacteria	Sva0725	Sva0725				0	1	0	0	0	0	0	0	MK175808
New.CleanUp.ReferenceOTU1	Acidobacteria	Solibacteres	Solibacterales	PAUC26f			0	1	0	0	0	0	0	0	MK175809
New.CleanUp.ReferenceOTU100	Proteobacteria	Gammaproteobacteria	Chromatiales				0	0	0	0	0	0	0	1	MK175810
New.CleanUp.ReferenceOTU1000	Proteobacteria	Epsilonproteobacteria	Campylobacterales	Campylobacteraceae	Arcobacter		0	0	0	0	0	1	0	0	MK175811
New.CleanUp.ReferenceOTU1001	Proteobacteria	Alphaproteobacteria	Rhizobiales				2	1	0	0	0	0	0	0	MK175812
New.CleanUp.ReferenceOTU1002	Bacteroidetes	Flavobacteriia	Flavobacteriales	Flavobacteriaceae			0	1	0	1	0	0	0	0	MK175813
New.CleanUp.ReferenceOTU1004	Proteobacteria	Deltaproteobacteria	Bdellovibrionales	Bacteriovoracaceae	Bacteriovorax		0	0	1	0	0	0	0	0	MK175814
New.CleanUp.ReferenceOTU1005	Proteobacteria	Deltaproteobacteria	Myxococcales	Nannocystaceae	Plesiocystis		0	0	1	0	0	0	0	0	MK175815
New.CleanUp.ReferenceOTU1006	Proteobacteria	Gammaproteobacteria	Oceanospirillales	Oceanospirillaceae			0	0	1	0	0	0	0	0	MK175816
New.CleanUp.ReferenceOTU1007	Proteobacteria	Betaproteobacteria	Nitrosomonadales	Nitrosomonadaceae			0	0	1	0	0	0	0	0	MK175817
New.CleanUp.ReferenceOTU1010	Proteobacteria	Gammaproteobacteria					0	0	0	0	0	0	0	1	MK175818
New.CleanUp.ReferenceOTU1011	Proteobacteria	Deltaproteobacteria	Myxococcales	Haliangiaceae			0	0	1	0	0	0	0	0	MK175819
New.CleanUp.ReferenceOTU1015	Proteobacteria	Alphaproteobacteria	Rhodobacterales	Rhodobacteraceae			0	0	0	1	0	0	0	0	MK175820
New.CleanUp.ReferenceOTU1017	Chloroflexi	Anaerolineae	Caldilineales	Caldilineaceae			0	0	0	1	0	0	0	0	MK175821
New.CleanUp.ReferenceOTU1020	Proteobacteria	Deltaproteobacteria	Myxococcales				0	2	0	0	0	0	0	0	MK175822
New.CleanUp.ReferenceOTU1021	Proteobacteria	Alphaproteobacteria	Rhodobacterales	Rhodobacteraceae			0	0	1	0	0	0	0	0	MK175823
New.CleanUp.ReferenceOTU1022	Planctomycetes	Planctomycetia	Pirellulales	Pirellulaceae			0	0	0	0	0	0	0	1	MK175824
New.CleanUp.ReferenceOTU1023	Bacteroidetes	Flavobacteriia	Flavobacteriales	Cryomorphaceae	Fluviicola		0	0	1	0	0	0	0	0	MK175825
New.CleanUp.ReferenceOTU1024	Proteobacteria	Gammaproteobacteria	Alteromonadales	Alteromonadaceae	nsmpVI18		0	0	0	0	0	0	2	0	MK175826
New.CleanUp.ReferenceOTU1025	Proteobacteria	Deltaproteobacteria	Myxococcales	Cystobacterineae			0	0	1	0	0	0	0	0	MK175827
New.CleanUp.ReferenceOTU1028	Bacteroidetes	[Saprospirae]	[Saprospirales]	Saprospiraceae			0	0	0	0	1	0	0	0	MK175828
New.CleanUp.ReferenceOTU1031	Proteobacteria	Gammaproteobacteria	Vibrionales	Pseudoalteromonadaceae	Pseudoalteromonas		0	0	0	1	0	0	0	0	MK175829
New.CleanUp.ReferenceOTU1032	Proteobacteria	Gammaproteobacteria	Chromatiales				0	0	0	1	0	0	0	0	MK175830
New.CleanUp.ReferenceOTU1035	Bacteroidetes	Bacteroidia	Bacteroidales				0	1	0	0	0	0	0	0	MK175831
New.CleanUp.ReferenceOTU1037	Proteobacteria	Deltaproteobacteria	Myxococcales	Haliangiaceae	Haliangium		0	1	0	0	0	0	0	0	MK175832
New.CleanUp.ReferenceOTU1038	Proteobacteria	Alphaproteobacteria	Rickettsiales	Pelagibacteraceae			0	0	0	0	0	1	0	0	MK175833
New.CleanUp.ReferenceOTU1039	Proteobacteria	Deltaproteobacteria	Desulfobacterales	Desulfobacteraceae	Desulfosarcina		0	1	0	0	0	0	0	0	MK175834
New.CleanUp.ReferenceOTU1044	Proteobacteria	Alphaproteobacteria	Rhizobiales	Phyllobacteriaceae			1	0	0	0	0	0	0	0	MK175835
New.CleanUp.ReferenceOTU1045	Proteobacteria	Gammaproteobacteria	Thiotrichales	Piscirickettsiaceae			0	0	1	0	0	0	0	0	MK175836
New.CleanUp.ReferenceOTU1047	Bacteroidetes	Bacteroidia	Bacteroidales				0	1	0	0	0	0	0	0	MK175837
New.CleanUp.ReferenceOTU105	Proteobacteria	Gammaproteobacteria	Thiotrichales	Piscirickettsiaceae			0	0	1	0	0	0	0	0	MK175838
New.CleanUp.ReferenceOTU1052	Verrucomicrobia	Verrucomicrobiae	Verrucomicrobiales	Verrucomicrobiaceae	MSBL3		0	0	1	0	0	0	0	0	MK175839
New.CleanUp.ReferenceOTU1053	Proteobacteria	Deltaproteobacteria	NB1-j	NB1-i			0	0	1	0	0	0	0	0	MK175840
New.CleanUp.ReferenceOTU1055	Proteobacteria	Alphaproteobacteria	Rhodobacterales	Rhodobacteraceae	Ruegeria		0	0	1	0	0	0	0	0	MK175841
New.CleanUp.ReferenceOTU1057	Proteobacteria	Gammaproteobacteria	[Marinicellales]	[Marinicellaceae]	Marinicella		0	0	0	1	0	0	0	0	MK175842
New.CleanUp.ReferenceOTU1060	Proteobacteria	Deltaproteobacteria	Myxococcales	Haliangiaceae			0	0	1	2	0	0	0	0	MK175843
New.CleanUp.ReferenceOTU1066	Proteobacteria	Deltaproteobacteria	Myxococcales				0	0	0	0	0	0	1	0	MK175844
New.CleanUp.ReferenceOTU1071	Proteobacteria	Alphaproteobacteria	Rhodobacterales	Rhodobacteraceae			0	0	1	0	0	0	0	0	MK175845
New.CleanUp.ReferenceOTU1073	Bacteroidetes	[Saprospirae]	[Saprospirales]	Saprospiraceae			0	0	0	0	0	0	0	1	MK175846
New.CleanUp.ReferenceOTU1074	Proteobacteria	Gammaproteobacteria	Alteromonadales	OM60			0	0	1	0	0	0	0	0	MK175847
New.CleanUp.ReferenceOTU1079	Proteobacteria	Deltaproteobacteria					1	0	0	0	0	0	0	0	MK175848
New.CleanUp.ReferenceOTU1080	Proteobacteria	Gammaproteobacteria	Legionellales				0	0	0	0	0	1	0	0	MK175849
New.CleanUp.ReferenceOTU1084	Proteobacteria	Alphaproteobacteria					1	1	3	1	0	0	0	1	MK175850
New.CleanUp.ReferenceOTU11	Proteobacteria	Alphaproteobacteria	Sphingomonadales	Sphingomonadaceae			0	1	0	0	0	0	0	0	MK175851
New.CleanUp.ReferenceOTU113	Proteobacteria	Gammaproteobacteria	Alteromonadales	Colwelliaceae			0	0	0	1	0	0	0	0	MK175852
New.CleanUp.ReferenceOTU115	Proteobacteria	Deltaproteobacteria	Desulfobacterales	Desulfobacteraceae	Desulfococcus		0	0	1	0	0	0	0	0	MK175853
New.CleanUp.ReferenceOTU116	Bacteroidetes	[Saprospirae]	[Saprospirales]	Saprospiraceae			0	0	0	0	0	0	0	1	MK175854
New.CleanUp.ReferenceOTU118	Bacteroidetes	[Saprospirae]	[Saprospirales]	Saprospiraceae			0	0	0	1	0	0	0	0	MK175855
New.CleanUp.ReferenceOTU119	Planctomycetes	Planctomycetia	Pirellulales	Pirellulaceae			0	0	1	0	0	0	0	0	MK175856
New.CleanUp.ReferenceOTU12	Proteobacteria	Alphaproteobacteria					0	1	1	1	0	0	0	0	MK175857
New.CleanUp.ReferenceOTU123	Bacteroidetes	Flavobacteriia	Flavobacteriales	Flavobacteriaceae			0	0	0	1	0	0	0	0	MK175858
New.CleanUp.ReferenceOTU124	Proteobacteria	Gammaproteobacteria	Thiotrichales	Piscirickettsiaceae			0	0	0	1	0	0	0	0	MK175859
New.CleanUp.ReferenceOTU128	Planctomycetes	Planctomycetia	Pirellulales	Pirellulaceae			0	0	0	1	0	0	0	0	MK175860
New.CleanUp.ReferenceOTU135	Proteobacteria	Gammaproteobacteria	Alteromonadales	Colwelliaceae			0	0	0	0	0	0	5	0	MK175861
New.CleanUp.ReferenceOTU138	TM6	SJA-4					0	0	1	0	0	0	0	0	MK175862
New.CleanUp.ReferenceOTU140	Cyanobacteria	Synechococcophycideae	Pseudanabaenales	Pseudanabaenaceae			0	0	0	0	1	0	0	0	MK175863
New.CleanUp.ReferenceOTU141	Bacteroidetes	Flavobacteriia	Flavobacteriales	Flavobacteriaceae			0	0	0	0	1	0	0	0	MK175864
New.CleanUp.ReferenceOTU143	Acidobacteria	Sva0725	Sva0725				0	1	0	0	0	0	0	0	MK175865
New.CleanUp.ReferenceOTU145	Proteobacteria	Betaproteobacteria					0	0	0	1	0	0	0	0	MK175866
New.CleanUp.ReferenceOTU147	Actinobacteria	Acidimicrobiia	Acidimicrobiales	koll13			0	0	0	1	0	0	0	0	MK175867
New.CleanUp.ReferenceOTU149	Bacteroidetes	Flavobacteriia	Flavobacteriales	Flavobacteriaceae			0	0	0	0	1	0	0	0	MK175868
New.CleanUp.ReferenceOTU150	Proteobacteria	Gammaproteobacteria	Oceanospirillales	Oceanospirillaceae	Marinomonas		0	0	0	0	0	0	0	1	MK175869
New.CleanUp.ReferenceOTU154	Bacteroidetes	[Saprospirae]	[Saprospirales]	Saprospiraceae			0	0	0	0	1	0	0	0	MK175870
New.CleanUp.ReferenceOTU155	Firmicutes	Clostridia	Clostridiales	Clostridiaceae	Clostridiisalibacter		1	0	0	0	0	0	0	0	MK175871
New.CleanUp.ReferenceOTU159	Proteobacteria	Gammaproteobacteria	[Marinicellales]	[Marinicellaceae]			0	0	0	0	0	0	1	0	MK175872
New.CleanUp.ReferenceOTU165	Planctomycetes	OM190	agg27				0	0	0	1	0	0	0	0	MK175873
New.CleanUp.ReferenceOTU166	Proteobacteria	Gammaproteobacteria	Alteromonadales	OM60			0	0	1	0	0	0	0	0	MK175874
New.CleanUp.ReferenceOTU169	Proteobacteria	Alphaproteobacteria					0	0	1	0	0	0	0	0	MK175875
New.CleanUp.ReferenceOTU170	Proteobacteria	Deltaproteobacteria	Desulfobacterales	Desulfobulbaceae			2	0	0	0	0	0	0	0	MK175876
New.CleanUp.ReferenceOTU171	Proteobacteria	Betaproteobacteria	Nitrosomonadales	Nitrosomonadaceae			1	0	0	0	0	0	0	0	MK175877
New.CleanUp.ReferenceOTU178	Proteobacteria	Gammaproteobacteria					0	0	0	1	0	0	0	0	MK175878
New.CleanUp.ReferenceOTU183	WS3	PRR-12	Sediment-1	CV106			0	0	0	1	0	0	0	0	MK175879
New.CleanUp.ReferenceOTU184	WS3	PRR-12	Sediment-1	CV106			0	0	0	2	0	0	0	0	MK175880
New.CleanUp.ReferenceOTU185	Bacteroidetes	[Saprospirae]	[Saprospirales]	Saprospiraceae			0	0	0	0	0	0	2	0	MK175881
New.CleanUp.ReferenceOTU186	Proteobacteria	Deltaproteobacteria	Myxococcales	OM27			0	0	0	1	0	0	0	0	MK175882
New.CleanUp.ReferenceOTU192	Proteobacteria	Gammaproteobacteria	Thiotrichales	Piscirickettsiaceae			0	0	0	1	0	0	0	0	MK175883
New.CleanUp.ReferenceOTU193	Proteobacteria	Alphaproteobacteria					0	0	0	1	0	0	0	1	MK175884
New.CleanUp.ReferenceOTU195	Proteobacteria	Gammaproteobacteria	Alteromonadales				0	0	0	0	0	0	0	1	MK175885
New.CleanUp.ReferenceOTU198	Proteobacteria	Gammaproteobacteria					0	0	0	0	0	0	0	1	MK175886
New.CleanUp.ReferenceOTU20	Planctomycetes	Planctomycetia	Pirellulales	Pirellulaceae			1	0	0	0	0	0	0	0	MK175887
New.CleanUp.ReferenceOTU201	Planctomycetes	Planctomycetia	Pirellulales	Pirellulaceae			0	0	1	0	0	0	0	0	MK175888
New.CleanUp.ReferenceOTU203	Proteobacteria	Alphaproteobacteria	Rhodospirillales	Rhodospirillaceae	Inquilinus		0	0	0	0	0	0	1	0	MK175889
New.CleanUp.ReferenceOTU204	Proteobacteria	Deltaproteobacteria	Desulfobacterales	Desulfobulbaceae			1	0	1	0	0	0	0	0	MK175890
New.CleanUp.ReferenceOTU208	Bacteroidetes	Flavobacteriia	Flavobacteriales	Flavobacteriaceae			0	0	0	0	0	1	0	0	MK175891
New.CleanUp.ReferenceOTU211	Proteobacteria	Gammaproteobacteria	Chromatiales				0	1	0	0	0	0	0	0	MK175892
New.CleanUp.ReferenceOTU213	Proteobacteria	Alphaproteobacteria					0	0	2	0	0	0	0	0	MK175893
New.CleanUp.ReferenceOTU214	Proteobacteria	Gammaproteobacteria	Alteromonadales	OM60			0	0	1	0	0	0	0	0	MK175894
New.CleanUp.ReferenceOTU218	Bacteroidetes	Flavobacteriia	Flavobacteriales	Flavobacteriaceae			0	0	0	1	0	0	0	0	MK175895
New.CleanUp.ReferenceOTU220	Proteobacteria	Deltaproteobacteria	Sva0853				0	0	1	0	0	0	0	0	MK175896
New.CleanUp.ReferenceOTU222	Proteobacteria	Alphaproteobacteria	Kordiimonadales	Kordiimonadaceae			0	0	1	0	0	0	0	0	MK175897
New.CleanUp.ReferenceOTU223	Proteobacteria	Gammaproteobacteria	Alteromonadales				0	0	1	0	0	0	0	0	MK175898
New.CleanUp.ReferenceOTU225	Proteobacteria	Alphaproteobacteria	Rhizobiales	Hyphomicrobiaceae			0	0	0	0	1	0	0	0	MK175899
New.CleanUp.ReferenceOTU227	Proteobacteria	Gammaproteobacteria	[Marinicellales]	[Marinicellaceae]			0	0	1	0	0	0	0	0	MK175900
New.CleanUp.ReferenceOTU229	Proteobacteria	Epsilonproteobacteria	Campylobacterales	Helicobacteraceae			0	1	0	0	0	0	0	0	MK175901
New.CleanUp.ReferenceOTU233	Proteobacteria	Alphaproteobacteria	Rickettsiales	Pelagibacteraceae			0	0	0	0	0	1	0	0	MK175902
New.CleanUp.ReferenceOTU235	Proteobacteria	Gammaproteobacteria	Alteromonadales	Colwelliaceae			0	0	0	1	0	0	0	0	MK175903
New.CleanUp.ReferenceOTU237	Proteobacteria	Alphaproteobacteria	Rhodobacterales	Rhodobacteraceae	Loktanella		0	0	0	0	0	0	1	0	MK175904
New.CleanUp.ReferenceOTU239	Proteobacteria	Deltaproteobacteria	NB1-j	JTB38			0	0	0	0	0	0	0	1	MK175905
New.CleanUp.ReferenceOTU240	Proteobacteria	Gammaproteobacteria	Alteromonadales	Colwelliaceae			0	0	0	0	0	0	2	0	MK175906
New.CleanUp.ReferenceOTU241	Bacteroidetes	Cytophagia	Cytophagales	[Amoebophilaceae]			1	0	1	0	1	0	9	3	MK175907
New.CleanUp.ReferenceOTU242	Proteobacteria	Gammaproteobacteria	Alteromonadales	Colwelliaceae			0	0	0	0	0	0	1	0	MK175908
New.CleanUp.ReferenceOTU243	Proteobacteria	Gammaproteobacteria	Alteromonadales	OM60			0	0	0	0	0	0	0	1	MK175909
New.CleanUp.ReferenceOTU246	Bacteroidetes	Cytophagia	Cytophagales	Flammeovirgaceae			1	0	1	0	0	0	0	0	MK175910
New.CleanUp.ReferenceOTU247	Proteobacteria	Alphaproteobacteria					0	1	0	1	1	0	0	1	MK175911
New.CleanUp.ReferenceOTU250	Caldithrix	Caldithrixae	Caldithrixales	BA059			0	1	0	0	0	0	0	0	MK175912
New.CleanUp.ReferenceOTU254	Bacteroidetes	Bacteroidia	Bacteroidales	SB-1			1	0	0	0	0	0	0	0	MK175913
New.CleanUp.ReferenceOTU256	Proteobacteria	Deltaproteobacteria	Myxococcales	Haliangiaceae	Haliangium		0	1	0	0	0	0	0	0	MK175914
New.CleanUp.ReferenceOTU259	Proteobacteria	Alphaproteobacteria	Rhodospirillales				0	0	0	1	0	0	0	0	MK175915
New.CleanUp.ReferenceOTU26	Bacteroidetes	Cytophagia	Cytophagales	[Amoebophilaceae]			0	0	0	0	0	0	0	1	MK175916
New.CleanUp.ReferenceOTU261	Proteobacteria	Gammaproteobacteria	HOC36				0	0	1	0	0	0	0	0	MK175917
New.CleanUp.ReferenceOTU262	Proteobacteria	Alphaproteobacteria	Kiloniellales				0	0	1	1	0	0	0	0	MK175918
New.CleanUp.ReferenceOTU264	Proteobacteria	Gammaproteobacteria	Alteromonadales	HTCC2188	HTCC		0	0	0	0	0	1	0	0	MK175919
New.CleanUp.ReferenceOTU265	Nitrospirae	Nitrospira	Nitrospirales	Nitrospiraceae			0	0	1	1	0	0	0	0	MK175920
New.CleanUp.ReferenceOTU266	Proteobacteria	Deltaproteobacteria	Desulfovibrionales	Desulfovibrionaceae	Desulfovibrio		0	0	0	0	3	0	0	0	MK175921
New.CleanUp.ReferenceOTU267	Proteobacteria	Alphaproteobacteria					0	1	1	0	0	0	0	0	MK175922
New.CleanUp.ReferenceOTU268	Proteobacteria	Alphaproteobacteria	Rhizobiales	Phyllobacteriaceae			1	0	0	0	0	0	0	0	MK175923
New.CleanUp.ReferenceOTU271	Proteobacteria	Alphaproteobacteria	Rhodobacterales	Hyphomonadaceae			0	0	0	1	0	0	0	0	MK175924
New.CleanUp.ReferenceOTU275	Proteobacteria	Deltaproteobacteria	Myxococcales	OM27			0	0	0	0	0	0	0	1	MK175925
New.CleanUp.ReferenceOTU276	Proteobacteria	Alphaproteobacteria	Rhizobiales				0	0	0	0	0	0	0	1	MK175926
New.CleanUp.ReferenceOTU277	Nitrospirae	Nitrospira	Nitrospirales	Nitrospiraceae			0	0	0	3	0	0	0	0	MK175927
New.CleanUp.ReferenceOTU28	Proteobacteria	Alphaproteobacteria					0	0	0	0	0	0	2	0	MK175928
New.CleanUp.ReferenceOTU282	Proteobacteria	Gammaproteobacteria	Thiotrichales	Piscirickettsiaceae			0	0	0	1	0	0	0	0	MK175929
New.CleanUp.ReferenceOTU286	Bacteroidetes	Flavobacteriia	Flavobacteriales	Flavobacteriaceae			0	0	0	1	0	0	0	0	MK175930
New.CleanUp.ReferenceOTU288	Planctomycetes	Phycisphaerae	Phycisphaerales	Phycisphaeraceae			0	0	0	1	0	0	0	0	MK175931
New.CleanUp.ReferenceOTU292	Proteobacteria	Gammaproteobacteria	Thiohalorhabdales				0	0	0	1	0	0	0	0	MK175932
New.CleanUp.ReferenceOTU298	Bacteroidetes	[Saprospirae]	[Saprospirales]	Saprospiraceae			0	0	0	0	0	0	0	1	MK175933
New.CleanUp.ReferenceOTU3	Bacteroidetes	Flavobacteriia	Flavobacteriales	Flavobacteriaceae			0	1	0	0	0	0	0	0	MK175934
New.CleanUp.ReferenceOTU300	Bacteroidetes	[Saprospirae]	[Saprospirales]	Saprospiraceae			0	0	0	1	0	0	0	0	MK175935
New.CleanUp.ReferenceOTU301	Acidobacteria	Acidobacteria-6	iii1-15				0	0	0	1	0	0	0	0	MK175936
New.CleanUp.ReferenceOTU302	Bacteroidetes	Flavobacteriia	Flavobacteriales	Flavobacteriaceae	Polaribacter		0	0	1	0	0	0	0	0	MK175937
New.CleanUp.ReferenceOTU303	Actinobacteria	Acidimicrobiia	Acidimicrobiales	koll13			0	0	0	1	0	0	0	0	MK175938
New.CleanUp.ReferenceOTU305	Proteobacteria	Alphaproteobacteria					0	0	1	0	0	0	0	0	MK175939
New.CleanUp.ReferenceOTU308	Planctomycetes	Planctomycetia	Pirellulales	Pirellulaceae			0	0	1	0	0	0	0	0	MK175940
New.CleanUp.ReferenceOTU31	Planctomycetes						0	0	0	0	0	0	1	0	MK175941
New.CleanUp.ReferenceOTU310	Proteobacteria	Alphaproteobacteria					0	1	0	0	0	0	0	0	MK175942
New.CleanUp.ReferenceOTU312	Proteobacteria	Alphaproteobacteria					0	2	0	0	0	0	0	0	MK175943
New.CleanUp.ReferenceOTU313	Proteobacteria	Deltaproteobacteria	Myxococcales	Haliangiaceae			1	0	0	2	0	0	0	0	MK175944
New.CleanUp.ReferenceOTU314	Proteobacteria	Deltaproteobacteria	NB1-j	JTB38			0	1	0	0	0	0	0	0	MK175945
New.CleanUp.ReferenceOTU315	Proteobacteria	Gammaproteobacteria	Thiotrichales	Piscirickettsiaceae			0	0	1	0	0	0	0	0	MK175946
New.CleanUp.ReferenceOTU317	Acidobacteria	Acidobacteria-6	iii1-15				0	0	0	1	0	0	0	0	MK175947
New.CleanUp.ReferenceOTU318	Proteobacteria	Gammaproteobacteria	Alteromonadales	Alteromonadaceae	Microbulbifer		0	0	0	0	0	0	0	1	MK175948
New.CleanUp.ReferenceOTU32	Proteobacteria	Deltaproteobacteria	NB1-j	JTB38			1	0	0	0	0	0	0	0	MK175949
New.CleanUp.ReferenceOTU320	Proteobacteria	Gammaproteobacteria	Thiotrichales	Piscirickettsiaceae			0	0	0	1	0	0	0	0	MK175950
New.CleanUp.ReferenceOTU323	Bacteroidetes	Flavobacteriia	Flavobacteriales	Flavobacteriaceae			0	0	0	1	0	0	0	0	MK175951
New.CleanUp.ReferenceOTU326	Proteobacteria	Alphaproteobacteria	Rhodobacterales	Rhodobacteraceae	Loktanella		2	0	0	0	0	0	0	0	MK175952
New.CleanUp.ReferenceOTU327	Bacteroidetes	Flavobacteriia	Flavobacteriales	Flavobacteriaceae	Winogradskyella		0	0	0	1	0	0	0	0	MK175953
New.CleanUp.ReferenceOTU329	Bacteroidetes	[Saprospirae]	[Saprospirales]	Saprospiraceae			0	0	0	1	0	0	0	0	MK175954
New.CleanUp.ReferenceOTU33	Proteobacteria	Deltaproteobacteria	Desulfobacterales	Nitrospinaceae	Nitrospina		0	0	0	1	0	0	0	0	MK175955
New.CleanUp.ReferenceOTU330	Proteobacteria	Alphaproteobacteria					0	0	0	1	0	0	0	0	MK175956
New.CleanUp.ReferenceOTU333	Proteobacteria	Deltaproteobacteria	Myxococcales	OM27			0	0	0	1	0	0	0	0	MK175957
New.CleanUp.ReferenceOTU334	Planctomycetes						0	0	0	1	0	0	0	0	MK175958
New.CleanUp.ReferenceOTU335	Proteobacteria	Alphaproteobacteria	Rhodobacterales	Rhodobacteraceae			0	0	0	1	0	0	0	0	MK175959
New.CleanUp.ReferenceOTU340	Planctomycetes	OM190	agg27				0	0	0	0	0	1	0	0	MK175960
New.CleanUp.ReferenceOTU341	WS3	PRR-12					0	0	1	0	0	0	0	0	MK175961
New.CleanUp.ReferenceOTU342	Proteobacteria	Deltaproteobacteria	Desulfobacterales	Desulfobulbaceae			0	2	1	0	0	0	0	0	MK175962
New.CleanUp.ReferenceOTU343	Bacteroidetes	[Saprospirae]	[Saprospirales]	Saprospiraceae			0	0	0	0	0	0	0	2	MK175963
New.CleanUp.ReferenceOTU344	Proteobacteria	Alphaproteobacteria					0	1	1	0	0	0	0	0	MK175964
New.CleanUp.ReferenceOTU345	Bacteroidetes	[Saprospirae]	[Saprospirales]	Saprospiraceae			0	0	0	1	0	0	0	0	MK175965
New.CleanUp.ReferenceOTU348	Proteobacteria	Deltaproteobacteria	Desulfobacterales	Desulfobacteraceae			0	1	0	0	0	0	0	0	MK175966
New.CleanUp.ReferenceOTU35	Proteobacteria	Gammaproteobacteria					0	0	0	1	0	0	0	0	MK175967
New.CleanUp.ReferenceOTU355	Bacteroidetes	[Saprospirae]	[Saprospirales]	Saprospiraceae			0	0	1	0	0	0	0	0	MK175968
New.CleanUp.ReferenceOTU356	Verrucomicrobia	Verrucomicrobiae	Verrucomicrobiales	Verrucomicrobiaceae	Haloferula		0	0	1	0	0	0	0	0	MK175969
New.CleanUp.ReferenceOTU358	Planctomycetes	Planctomycetia	Pirellulales	Pirellulaceae			0	0	1	0	0	0	0	0	MK175970
New.CleanUp.ReferenceOTU36	Proteobacteria	Alphaproteobacteria					0	1	0	0	0	0	0	0	MK175971
New.CleanUp.ReferenceOTU361	Bacteroidetes	[Saprospirae]	[Saprospirales]	Saprospiraceae			0	0	1	0	0	0	0	0	MK175972
New.CleanUp.ReferenceOTU365	Bacteroidetes	[Saprospirae]	[Saprospirales]	Saprospiraceae			0	0	1	0	0	0	0	0	MK175973
New.CleanUp.ReferenceOTU368	Bacteroidetes	[Saprospirae]	[Saprospirales]	Saprospiraceae			0	0	0	0	0	0	0	1	MK175974
New.CleanUp.ReferenceOTU373	Proteobacteria	Gammaproteobacteria	Chromatiales				0	0	0	1	0	0	0	0	MK175975
New.CleanUp.ReferenceOTU374	Bacteroidetes	Cytophagia	Cytophagales	Flammeovirgaceae			0	0	0	1	0	0	0	0	MK175976
New.CleanUp.ReferenceOTU375	Proteobacteria	Epsilonproteobacteria	Campylobacterales	Helicobacteraceae	Sulfurimonas		0	1	0	0	0	0	0	0	MK175977
New.CleanUp.ReferenceOTU376	Planctomycetes	Planctomycetia	Pirellulales	Pirellulaceae			0	0	0	0	0	0	1	0	MK175978
New.CleanUp.ReferenceOTU378	Proteobacteria	Gammaproteobacteria	Oceanospirillales	Halomonadaceae	Candidatus Portiera		0	0	0	1	0	0	0	0	MK175979
New.CleanUp.ReferenceOTU38	Proteobacteria	Gammaproteobacteria	Oceanospirillales	Halomonadaceae	Candidatus Portiera		0	0	0	0	0	1	0	0	MK175980
New.CleanUp.ReferenceOTU382	Proteobacteria	Gammaproteobacteria	Oceanospirillales				0	0	0	0	0	0	0	1	MK175981
New.CleanUp.ReferenceOTU383	Proteobacteria	Gammaproteobacteria	Thiotrichales	Piscirickettsiaceae			0	0	1	0	0	0	0	0	MK175982
New.CleanUp.ReferenceOTU39	Bacteroidetes	Cytophagia	Cytophagales	Flammeovirgaceae			0	1	0	0	0	0	0	0	MK175983
New.CleanUp.ReferenceOTU390	Proteobacteria	Alphaproteobacteria	Kiloniellales				0	1	0	0	0	0	0	0	MK175984
New.CleanUp.ReferenceOTU391	Proteobacteria	Alphaproteobacteria	BD7-3				0	0	0	0	0	0	1	0	MK175985
New.CleanUp.ReferenceOTU393	Bacteroidetes	Cytophagia	Cytophagales	Flammeovirgaceae			0	0	1	0	0	0	0	0	MK175986
New.CleanUp.ReferenceOTU394	Proteobacteria	Alphaproteobacteria	Rhizobiales	Phyllobacteriaceae			0	0	1	0	0	0	0	0	MK175987
New.CleanUp.ReferenceOTU395	Proteobacteria	Alphaproteobacteria	Kiloniellales				0	0	0	0	0	1	0	0	MK175988
New.CleanUp.ReferenceOTU399	Bacteroidetes	[Saprospirae]	[Saprospirales]	Saprospiraceae			0	0	0	1	0	0	0	0	MK175989
New.CleanUp.ReferenceOTU40	Planctomycetes	Planctomycetia	Planctomycetales	Planctomycetaceae	Planctomyces		0	0	0	0	0	0	0	1	MK175990
New.CleanUp.ReferenceOTU400	Cyanobacteria						0	0	0	1	0	0	0	0	MK175991
New.CleanUp.ReferenceOTU402	Acidobacteria	AT-s54					0	0	1	0	0	0	0	0	MK175992
New.CleanUp.ReferenceOTU405	Proteobacteria	Alphaproteobacteria	Rhodospirillales	Rhodospirillaceae			4	6	8	2	0	0	0	1	MK175993
New.CleanUp.ReferenceOTU407	Proteobacteria	Deltaproteobacteria	Myxococcales	Nannocystaceae	Plesiocystis		0	0	1	0	0	0	0	0	MK175994
New.CleanUp.ReferenceOTU408	WS3	PRR-12					0	0	1	0	0	0	0	0	MK175995
New.CleanUp.ReferenceOTU41	Proteobacteria	Alphaproteobacteria					0	0	0	0	0	0	0	1	MK175996
New.CleanUp.ReferenceOTU411	Proteobacteria	Gammaproteobacteria	Oceanospirillales	Oceanospirillaceae			0	0	0	0	0	0	3	0	MK175997
New.CleanUp.ReferenceOTU415	Proteobacteria	Alphaproteobacteria					0	5	0	0	0	0	0	0	MK175998
New.CleanUp.ReferenceOTU417	Proteobacteria	Gammaproteobacteria	Chromatiales				0	0	0	0	1	0	0	0	MK175999
New.CleanUp.ReferenceOTU419	Proteobacteria	Gammaproteobacteria	Alteromonadales	Alteromonadaceae			0	0	1	0	0	0	0	0	MK176000
New.CleanUp.ReferenceOTU421	Bacteroidetes	Bacteroidia	Bacteroidales				0	1	0	0	0	0	0	0	MK176001
New.CleanUp.ReferenceOTU425	Proteobacteria	Gammaproteobacteria	Chromatiales				0	0	1	0	0	0	0	0	MK176002
New.CleanUp.ReferenceOTU427	PAUC34f						0	0	0	2	0	0	0	0	MK176003
New.CleanUp.ReferenceOTU428	Proteobacteria	Gammaproteobacteria	Alteromonadales	Alteromonadaceae			0	0	0	0	0	0	0	1	MK176004
New.CleanUp.ReferenceOTU43	Bacteroidetes	Cytophagia	Cytophagales	Flammeovirgaceae			0	0	1	0	0	0	0	0	MK176005
New.CleanUp.ReferenceOTU430	Proteobacteria	Alphaproteobacteria					0	0	1	0	0	0	0	0	MK176006
New.CleanUp.ReferenceOTU431	Proteobacteria	Gammaproteobacteria	Thiotrichales	Piscirickettsiaceae			0	0	1	0	0	0	0	0	MK176007
New.CleanUp.ReferenceOTU432	Bacteroidetes	Bacteroidia	Bacteroidales				0	1	0	0	0	0	0	0	MK176008
New.CleanUp.ReferenceOTU436	Proteobacteria	Alphaproteobacteria					0	0	0	1	0	0	1	0	MK176009
New.CleanUp.ReferenceOTU437	Actinobacteria	Actinobacteria	Actinomycetales	Microbacteriaceae			0	0	0	0	0	1	0	0	MK176010
New.CleanUp.ReferenceOTU442	Bacteroidetes	Cytophagia	Cytophagales	Flammeovirgaceae			0	1	0	0	0	0	0	0	MK176011
New.CleanUp.ReferenceOTU446	Bacteroidetes	Cytophagia	Cytophagales	Flammeovirgaceae			0	0	0	0	1	0	0	0	MK176012
New.CleanUp.ReferenceOTU447	Proteobacteria	Deltaproteobacteria	Desulfobacterales	Desulfobacteraceae			0	1	0	0	0	0	0	0	MK176013
New.CleanUp.ReferenceOTU448	Proteobacteria	Deltaproteobacteria	Myxococcales	Haliangiaceae			0	0	0	1	0	0	0	0	MK176014
New.CleanUp.ReferenceOTU45	Proteobacteria	Alphaproteobacteria	Rhodospirillales	Rhodospirillaceae			0	0	1	0	0	0	0	0	MK176015
New.CleanUp.ReferenceOTU450	Bacteroidetes	Flavobacteriia	Flavobacteriales	Cryomorphaceae	Crocinitomix		0	0	0	0	0	0	0	1	MK176016
New.CleanUp.ReferenceOTU451	Proteobacteria	Gammaproteobacteria	Oceanospirillales	Hahellaceae	Hahella		0	0	0	1	0	0	0	0	MK176017
New.CleanUp.ReferenceOTU453	Bacteroidetes	Flavobacteriia	Flavobacteriales	Flavobacteriaceae			0	1	0	0	0	0	0	0	MK176018
New.CleanUp.ReferenceOTU455	Proteobacteria	Deltaproteobacteria	Desulfobacterales	Desulfobulbaceae			0	0	1	0	0	0	0	0	MK176019
New.CleanUp.ReferenceOTU456	Proteobacteria	Deltaproteobacteria	Desulfobacterales	Desulfobulbaceae	Desulfobulbus		0	1	0	0	0	0	0	0	MK176020
New.CleanUp.ReferenceOTU457	Bacteroidetes	Flavobacteriia	Flavobacteriales	Flavobacteriaceae			0	0	0	0	1	0	0	0	MK176021
New.CleanUp.ReferenceOTU458	KSB3						0	1	0	0	0	0	0	0	MK176022
New.CleanUp.ReferenceOTU46	Proteobacteria	Alphaproteobacteria	Rhodospirillales	Rhodospirillaceae	Inquilinus		3	7	9	4	0	0	0	0	MK176023
New.CleanUp.ReferenceOTU461	Bacteroidetes	Flavobacteriia	Flavobacteriales	Flavobacteriaceae			0	0	0	2	0	0	0	0	MK176024
New.CleanUp.ReferenceOTU462	Actinobacteria	Acidimicrobiia	Acidimicrobiales				0	1	0	0	0	0	0	0	MK176025
New.CleanUp.ReferenceOTU463	Bacteroidetes	[Saprospirae]	[Saprospirales]	Saprospiraceae			0	0	0	0	0	0	0	1	MK176026
New.CleanUp.ReferenceOTU466	Chlorobi	OPB56					0	0	0	1	0	0	0	0	MK176027
New.CleanUp.ReferenceOTU468	Bacteroidetes	Flavobacteriia	Flavobacteriales	Flavobacteriaceae			0	1	0	1	0	0	0	0	MK176028
New.CleanUp.ReferenceOTU469	Proteobacteria	Deltaproteobacteria	[Entotheonellales]				0	0	0	1	0	0	0	0	MK176029
New.CleanUp.ReferenceOTU470	Proteobacteria	Deltaproteobacteria	NB1-j				0	0	0	1	0	0	0	0	MK176030
New.CleanUp.ReferenceOTU472	Proteobacteria	Alphaproteobacteria					0	1	0	0	0	0	0	0	MK176031
New.CleanUp.ReferenceOTU473	Proteobacteria	Gammaproteobacteria	[Marinicellales]	[Marinicellaceae]	Marinicella		0	0	0	1	0	0	0	0	MK176032
New.CleanUp.ReferenceOTU48	Proteobacteria	Gammaproteobacteria	Chromatiales	Ectothiorhodospiraceae			0	1	0	0	0	0	0	0	MK176033
New.CleanUp.ReferenceOTU480	Acidobacteria	Sva0725	Sva0725				0	0	0	1	0	0	0	0	MK176034
New.CleanUp.ReferenceOTU481	Proteobacteria	Alphaproteobacteria	Rhizobiales				0	0	0	1	0	0	0	0	MK176035
New.CleanUp.ReferenceOTU482	Proteobacteria	Alphaproteobacteria	Rickettsiales				0	0	0	1	0	0	0	0	MK176036
New.CleanUp.ReferenceOTU484	Proteobacteria	Gammaproteobacteria	Thiotrichales	Piscirickettsiaceae			0	0	0	1	0	0	0	0	MK176037
New.CleanUp.ReferenceOTU486	Bacteroidetes	Flavobacteriia	Flavobacteriales	Flavobacteriaceae			0	0	0	0	1	0	0	0	MK176038
New.CleanUp.ReferenceOTU487	Proteobacteria	Alphaproteobacteria	Rickettsiales				0	1	0	0	0	0	0	0	MK176039
New.CleanUp.ReferenceOTU49	Actinobacteria	Acidimicrobiia	Acidimicrobiales				0	0	0	1	0	0	0	0	MK176040
New.CleanUp.ReferenceOTU492	Proteobacteria	Gammaproteobacteria	Alteromonadales	OM60			0	1	0	0	0	0	0	0	MK176041
New.CleanUp.ReferenceOTU493	Proteobacteria	Alphaproteobacteria	Rhodobacterales	Rhodobacteraceae			0	0	1	0	0	0	0	0	MK176042
New.CleanUp.ReferenceOTU494	Bacteroidetes	Flavobacteriia	Flavobacteriales	Flavobacteriaceae	Polaribacter		1	0	0	0	0	0	0	0	MK176043
New.CleanUp.ReferenceOTU495	Bacteroidetes	Flavobacteriia	Flavobacteriales	Flavobacteriaceae			0	0	0	1	0	0	0	0	MK176044
New.CleanUp.ReferenceOTU496	Proteobacteria	Alphaproteobacteria					0	1	0	1	0	0	1	0	MK176045
New.CleanUp.ReferenceOTU499	Proteobacteria	Gammaproteobacteria	Thiohalorhabdales				0	0	2	0	0	0	0	0	MK176046
New.CleanUp.ReferenceOTU500	Proteobacteria	Gammaproteobacteria	Chromatiales				0	1	0	0	0	0	0	0	MK176047
New.CleanUp.ReferenceOTU502	Proteobacteria	Gammaproteobacteria	Alteromonadales	OM60			0	0	0	0	0	0	0	1	MK176048
New.CleanUp.ReferenceOTU503	Verrucomicrobia	Opitutae	Puniceicoccales	Puniceicoccaceae	Coraliomargarita		0	1	0	0	0	0	0	0	MK176049
New.CleanUp.ReferenceOTU504	Bacteroidetes	Cytophagia	Cytophagales	Flammeovirgaceae	Fulvivirga		0	0	0	0	0	0	0	1	MK176050
New.CleanUp.ReferenceOTU505	Nitrospirae	Nitrospira	Nitrospirales	Nitrospiraceae			0	0	0	1	0	0	0	0	MK176051
New.CleanUp.ReferenceOTU517	Proteobacteria	Gammaproteobacteria					0	0	1	0	0	0	0	0	MK176052
New.CleanUp.ReferenceOTU519	Proteobacteria	Deltaproteobacteria	Desulfobacterales	Desulfobacteraceae	Desulfococcus		0	0	1	0	0	0	0	0	MK176053
New.CleanUp.ReferenceOTU520	Proteobacteria	Deltaproteobacteria	Desulfobacterales	Desulfobulbaceae			1	0	1	0	0	0	0	0	MK176054
New.CleanUp.ReferenceOTU521	Bacteroidetes	Flavobacteriia	Flavobacteriales	Flavobacteriaceae	Robiginitalea		0	0	1	0	0	0	0	0	MK176055
New.CleanUp.ReferenceOTU526	Proteobacteria	Alphaproteobacteria	Rhodobacterales	Rhodobacteraceae			0	0	0	0	0	1	0	0	MK176056
New.CleanUp.ReferenceOTU529	Bacteroidetes	[Saprospirae]	[Saprospirales]	Saprospiraceae			0	1	0	0	0	0	0	0	MK176057
New.CleanUp.ReferenceOTU53	Proteobacteria	Deltaproteobacteria	NB1-j	NB1-i			0	1	0	0	0	0	0	0	MK176058
New.CleanUp.ReferenceOTU537	Proteobacteria	Alphaproteobacteria					0	0	1	0	0	0	0	0	MK176059
New.CleanUp.ReferenceOTU538	Proteobacteria	Alphaproteobacteria	Rhizobiales	Phyllobacteriaceae	Chelativorans		0	0	0	0	0	1	0	0	MK176060
New.CleanUp.ReferenceOTU539	Verrucomicrobia	Verrucomicrobiae	Verrucomicrobiales	Verrucomicrobiaceae	Persicirhabdus		0	0	0	0	0	14	0	0	MK176061
New.CleanUp.ReferenceOTU54	Proteobacteria	Alphaproteobacteria	Rhodobacterales	Rhodobacteraceae			0	0	0	1	0	0	0	0	MK176062
New.CleanUp.ReferenceOTU540	Proteobacteria	Deltaproteobacteria	Myxococcales	OM27			0	0	1	0	0	0	0	0	MK176063
New.CleanUp.ReferenceOTU546	Bacteroidetes	[Saprospirae]	[Saprospirales]	Saprospiraceae			0	0	0	0	0	1	0	0	MK176064
New.CleanUp.ReferenceOTU549	Proteobacteria	Alphaproteobacteria	Rickettsiales	Pelagibacteraceae			0	0	0	0	0	1	0	0	MK176065
New.CleanUp.ReferenceOTU55	Proteobacteria	Alphaproteobacteria					0	1	1	0	0	0	0	0	MK176066
New.CleanUp.ReferenceOTU553	Proteobacteria	Deltaproteobacteria	Myxococcales	Nannocystaceae	Plesiocystis		0	0	1	0	0	0	0	0	MK176067
New.CleanUp.ReferenceOTU557	Bacteroidetes	Flavobacteriia	Flavobacteriales	Flavobacteriaceae			1	0	0	1	0	0	0	0	MK176068
New.CleanUp.ReferenceOTU558	Bacteroidetes	Flavobacteriia	Flavobacteriales	Flavobacteriaceae	Polaribacter		0	0	1	0	0	0	0	0	MK176069
New.CleanUp.ReferenceOTU56	Bacteroidetes	BME43					0	1	0	0	0	0	0	0	MK176070
New.CleanUp.ReferenceOTU561	Proteobacteria	Deltaproteobacteria	Bdellovibrionales	Bacteriovoracaceae			0	0	0	0	0	0	0	1	MK176071
New.CleanUp.ReferenceOTU563	Proteobacteria	Deltaproteobacteria	Myxococcales	OM27			0	0	0	1	0	0	0	0	MK176072
New.CleanUp.ReferenceOTU564	Proteobacteria	Gammaproteobacteria	Chromatiales				0	1	0	0	0	0	0	0	MK176073
New.CleanUp.ReferenceOTU565	Proteobacteria	Alphaproteobacteria					0	0	0	1	0	0	0	0	MK176074
New.CleanUp.ReferenceOTU566	Proteobacteria	Deltaproteobacteria	NB1-j				0	0	1	2	0	0	0	0	MK176075
New.CleanUp.ReferenceOTU567	Proteobacteria	Deltaproteobacteria	Myxococcales	Haliangiaceae	Haliangium		0	0	0	1	0	0	0	0	MK176076
New.CleanUp.ReferenceOTU570	Proteobacteria	Gammaproteobacteria	Chromatiales				0	0	0	1	0	0	0	0	MK176077
New.CleanUp.ReferenceOTU574	Proteobacteria	Alphaproteobacteria	Rhizobiales				0	2	0	0	0	0	0	0	MK176078
New.CleanUp.ReferenceOTU581	Nitrospirae	Nitrospira	Nitrospirales	Nitrospiraceae			0	0	0	1	0	0	0	0	MK176079
New.CleanUp.ReferenceOTU582	Proteobacteria	TA18	CV90				0	1	0	0	0	0	0	0	MK176080
New.CleanUp.ReferenceOTU583	Proteobacteria	Gammaproteobacteria	Chromatiales				0	1	0	0	0	0	0	0	MK176081
New.CleanUp.ReferenceOTU584	Bacteroidetes	Flavobacteriia	Flavobacteriales				0	0	1	0	0	0	0	0	MK176082
New.CleanUp.ReferenceOTU586	Proteobacteria	Deltaproteobacteria	Desulfobacterales	Desulfobulbaceae			0	1	1	0	0	0	0	0	MK176083
New.CleanUp.ReferenceOTU587	Proteobacteria	Epsilonproteobacteria	Campylobacterales	Helicobacteraceae			0	1	0	0	0	0	0	0	MK176084
New.CleanUp.ReferenceOTU590	Chloroflexi	Anaerolineae	Caldilineales	Caldilineaceae			0	0	0	1	0	0	0	0	MK176085
New.CleanUp.ReferenceOTU593	Planctomycetes	Planctomycetia	Planctomycetales	Planctomycetaceae	Planctomyces		0	1	0	0	0	0	0	0	MK176086
New.CleanUp.ReferenceOTU60	[Thermi]	Deinococci	Deinococcales	Trueperaceae			0	0	1	0	0	0	0	0	MK176087
New.CleanUp.ReferenceOTU601	Planctomycetes	C6	d113				0	0	0	1	0	0	0	0	MK176088
New.CleanUp.ReferenceOTU605	Proteobacteria	Deltaproteobacteria	Desulfobacterales	Desulfobulbaceae			0	1	0	0	0	0	0	0	MK176089
New.CleanUp.ReferenceOTU607	Proteobacteria	Alphaproteobacteria	Rhodobacterales	Rhodobacteraceae			0	4	0	0	0	0	0	0	MK176090
New.CleanUp.ReferenceOTU608	Proteobacteria	Epsilonproteobacteria	Campylobacterales	Helicobacteraceae	Sulfurimonas		0	1	0	0	0	0	0	0	MK176091
New.CleanUp.ReferenceOTU609	Firmicutes	Clostridia	Clostridiales	Lachnospiraceae			0	1	0	0	0	0	0	0	MK176092
New.CleanUp.ReferenceOTU61	Bacteroidetes	Cytophagia	Cytophagales	Flammeovirgaceae			0	1	0	0	0	0	0	0	MK176093
New.CleanUp.ReferenceOTU611	Bacteroidetes	[Saprospirae]	[Saprospirales]	Saprospiraceae			0	1	0	0	0	0	0	0	MK176094
New.CleanUp.ReferenceOTU612	Proteobacteria	Deltaproteobacteria	Myxococcales	OM27			0	0	0	1	0	0	0	0	MK176095
New.CleanUp.ReferenceOTU614	Proteobacteria	Alphaproteobacteria	Rhodospirillales	Rhodospirillaceae			0	2	0	0	0	0	0	0	MK176096
New.CleanUp.ReferenceOTU615	Proteobacteria	Gammaproteobacteria	Chromatiales				0	0	0	1	0	0	0	0	MK176097
New.CleanUp.ReferenceOTU619	Proteobacteria	Alphaproteobacteria					0	0	2	1	0	0	0	0	MK176098
New.CleanUp.ReferenceOTU62	Proteobacteria	Deltaproteobacteria	Desulfobacterales	Desulfobacteraceae			0	0	0	1	0	0	0	0	MK176099
New.CleanUp.ReferenceOTU620	Bacteroidetes	Bacteroidia	Bacteroidales				0	1	0	0	0	0	0	0	MK176100
New.CleanUp.ReferenceOTU621	Bacteroidetes	Flavobacteriia	Flavobacteriales	Flavobacteriaceae	Winogradskyella	thalassocola	0	0	0	0	0	1	1	1	MK176101
New.CleanUp.ReferenceOTU624	Proteobacteria	Gammaproteobacteria	HOC36				0	0	0	1	0	0	0	0	MK176102
New.CleanUp.ReferenceOTU626	Bacteroidetes	Cytophagia	Cytophagales	Flammeovirgaceae			0	0	1	0	0	0	0	0	MK176103
New.CleanUp.ReferenceOTU627	Proteobacteria	Gammaproteobacteria	Alteromonadales	Colwelliaceae			0	0	0	0	0	0	1	0	MK176104
New.CleanUp.ReferenceOTU628	Firmicutes	Clostridia	Clostridiales	Lachnospiraceae			0	1	0	0	0	0	0	0	MK176105
New.CleanUp.ReferenceOTU629	Nitrospirae	Nitrospira	Nitrospirales	Nitrospiraceae			0	0	0	1	0	0	0	0	MK176106
New.CleanUp.ReferenceOTU63	Proteobacteria	Alphaproteobacteria					1	0	0	0	0	0	0	0	MK176107
New.CleanUp.ReferenceOTU630	Proteobacteria	Deltaproteobacteria	NB1-j	NB1-i			0	0	1	0	0	0	0	0	MK176108
New.CleanUp.ReferenceOTU631	Proteobacteria	Deltaproteobacteria	Myxococcales	Haliangiaceae			0	0	0	1	0	0	0	0	MK176109
New.CleanUp.ReferenceOTU636	Bacteroidetes	Cytophagia	Cytophagales	Flammeovirgaceae			0	2	0	0	1	0	0	0	MK176110
New.CleanUp.ReferenceOTU638	Proteobacteria	Alphaproteobacteria	Rhodobacterales	Rhodobacteraceae			0	0	1	0	0	0	0	0	MK176111
New.CleanUp.ReferenceOTU639	Actinobacteria	Acidimicrobiia	Acidimicrobiales	C111			1	0	0	0	0	0	0	0	MK176112
New.CleanUp.ReferenceOTU64	Proteobacteria	Betaproteobacteria	Methylophilales	Methylophilaceae	Methylotenera	mobilis	0	0	0	0	0	0	0	1	MK176113
New.CleanUp.ReferenceOTU640	Proteobacteria	Deltaproteobacteria	Desulfobacterales	Desulfobacteraceae	Desulfobacter		0	1	0	0	0	0	0	0	MK176114
New.CleanUp.ReferenceOTU644	Proteobacteria	Alphaproteobacteria	Rhodobacterales	Rhodobacteraceae	Octadecabacter		0	0	0	0	0	2	0	0	MK176115
New.CleanUp.ReferenceOTU646	Proteobacteria	Gammaproteobacteria	Thiotrichales	Piscirickettsiaceae			0	0	1	0	0	0	0	0	MK176116
New.CleanUp.ReferenceOTU649	Proteobacteria	Alphaproteobacteria					0	0	1	0	0	0	0	0	MK176117
New.CleanUp.ReferenceOTU651	Bacteroidetes	Flavobacteriia	Flavobacteriales	Flavobacteriaceae			0	0	0	0	0	0	0	2	MK176118
New.CleanUp.ReferenceOTU652	Acidobacteria	Sva0725	Sva0725				0	0	0	0	0	0	0	1	MK176119
New.CleanUp.ReferenceOTU653	Verrucomicrobia	[Pedosphaerae]					0	0	1	0	0	0	0	0	MK176120
New.CleanUp.ReferenceOTU654	Bacteroidetes	[Saprospirae]	[Saprospirales]	Saprospiraceae			0	0	1	0	0	0	0	0	MK176121
New.CleanUp.ReferenceOTU655	Proteobacteria	Deltaproteobacteria	NB1-j	NB1-i			0	0	1	0	0	0	0	0	MK176122
New.CleanUp.ReferenceOTU659	Actinobacteria	Acidimicrobiia	Acidimicrobiales	JdFBGBact			0	0	1	0	0	0	0	0	MK176123
New.CleanUp.ReferenceOTU660	Bacteroidetes	[Saprospirae]	[Saprospirales]	Saprospiraceae			0	0	1	0	0	0	0	0	MK176124
New.CleanUp.ReferenceOTU661	Proteobacteria	Deltaproteobacteria	NB1-j				0	0	1	0	0	0	0	0	MK176125
New.CleanUp.ReferenceOTU663	Proteobacteria	Gammaproteobacteria	Thiotrichales	Piscirickettsiaceae			0	0	0	2	0	0	0	0	MK176126
New.CleanUp.ReferenceOTU664	Proteobacteria	Gammaproteobacteria	Oceanospirillales	Oceanospirillaceae			0	0	0	0	0	0	1	0	MK176127
New.CleanUp.ReferenceOTU666	Proteobacteria	Alphaproteobacteria					1	0	0	0	0	0	0	0	MK176128
New.CleanUp.ReferenceOTU667	Verrucomicrobia	Verrucomicrobiae	Verrucomicrobiales	Verrucomicrobiaceae			0	0	1	0	0	0	0	0	MK176129
New.CleanUp.ReferenceOTU668	Bacteroidetes	Flavobacteriia	Flavobacteriales	Flavobacteriaceae			0	1	0	0	0	0	0	0	MK176130
New.CleanUp.ReferenceOTU674	Proteobacteria	Alphaproteobacteria					3	1	0	1	3	0	0	4	MK176131
New.CleanUp.ReferenceOTU675	Bacteroidetes	Flavobacteriia	Flavobacteriales	Flavobacteriaceae			0	1	0	0	0	0	0	0	MK176132
New.CleanUp.ReferenceOTU677	Proteobacteria	Alphaproteobacteria	Rhodobacterales	Rhodobacteraceae	Octadecabacter		0	0	0	0	0	0	0	1	MK176133
New.CleanUp.ReferenceOTU679	Proteobacteria	Deltaproteobacteria	Desulfuromonadales	Desulfuromonadaceae			0	0	1	0	0	0	0	0	MK176134
New.CleanUp.ReferenceOTU680	Proteobacteria	Deltaproteobacteria	Desulfobacterales	Nitrospinaceae	Nitrospina		0	0	0	1	0	0	0	0	MK176135
New.CleanUp.ReferenceOTU681	Proteobacteria	Alphaproteobacteria	BD7-3				0	0	1	0	0	0	0	0	MK176136
New.CleanUp.ReferenceOTU686	Verrucomicrobia	Verrucomicrobiae	Verrucomicrobiales	Verrucomicrobiaceae	Persicirhabdus		0	0	0	0	0	7	0	0	MK176137
New.CleanUp.ReferenceOTU687	Proteobacteria	Gammaproteobacteria	Thiotrichales	Piscirickettsiaceae			0	1	0	1	1	0	0	0	MK176138
New.CleanUp.ReferenceOTU689	Proteobacteria	Gammaproteobacteria	Alteromonadales	Colwelliaceae			0	0	0	0	0	0	1	0	MK176139
New.CleanUp.ReferenceOTU69	Chloroflexi	Thermomicrobia	AKYG1722				0	0	1	0	0	0	0	0	MK176140
New.CleanUp.ReferenceOTU695	Nitrospirae	Nitrospira	Nitrospirales	Nitrospiraceae			0	0	3	0	0	0	0	0	MK176141
New.CleanUp.ReferenceOTU696	Proteobacteria	Alphaproteobacteria	Rickettsiales	Pelagibacteraceae			0	0	0	0	0	1	0	0	MK176142
New.CleanUp.ReferenceOTU698	Verrucomicrobia	Verrucomicrobiae	Verrucomicrobiales	Verrucomicrobiaceae	Verrucomicrobium		0	0	1	0	0	0	0	0	MK176143
New.CleanUp.ReferenceOTU700	Proteobacteria	Alphaproteobacteria	Rhodospirillales	Rhodospirillaceae			1	0	1	0	0	0	0	0	MK176144
New.CleanUp.ReferenceOTU703	Proteobacteria	Deltaproteobacteria	Myxococcales	OM27			0	0	0	1	0	0	0	0	MK176145
New.CleanUp.ReferenceOTU704	Bacteroidetes	Flavobacteriia	Flavobacteriales	Flavobacteriaceae	Ulvibacter		0	0	0	1	0	0	0	0	MK176146
New.CleanUp.ReferenceOTU706	Proteobacteria	Alphaproteobacteria	Rhodospirillales				0	0	2	0	0	0	0	0	MK176147
New.CleanUp.ReferenceOTU707	Proteobacteria	Alphaproteobacteria					0	0	1	0	0	0	0	0	MK176148
New.CleanUp.ReferenceOTU709	Proteobacteria	Gammaproteobacteria	Chromatiales				0	0	1	1	0	0	0	0	MK176149
New.CleanUp.ReferenceOTU71	Lentisphaerae	[Lentisphaeria]	Lentisphaerales	Lentisphaeraceae			0	0	0	1	1	0	0	0	MK176150
New.CleanUp.ReferenceOTU711	Bacteroidetes	Cytophagia	Cytophagales	Flammeovirgaceae	Roseivirga		0	0	0	1	0	0	0	0	MK176151
New.CleanUp.ReferenceOTU713	Proteobacteria	Alphaproteobacteria	Rhodospirillales	Rhodospirillaceae			0	0	2	0	0	0	0	0	MK176152
New.CleanUp.ReferenceOTU715	Planctomycetes	OM190	CL500-15				0	0	0	1	0	0	0	0	MK176153
New.CleanUp.ReferenceOTU718	Bacteroidetes	Flavobacteriia	Flavobacteriales	Cryomorphaceae	Crocinitomix		0	0	0	0	0	0	0	1	MK176154
New.CleanUp.ReferenceOTU725	Bacteroidetes	Cytophagia	Cytophagales	Flammeovirgaceae	Reichenbachiella		0	0	1	0	0	0	0	0	MK176155
New.CleanUp.ReferenceOTU727	Bacteroidetes	Flavobacteriia	Flavobacteriales	Flavobacteriaceae	Polaribacter		0	0	0	0	0	1	0	0	MK176156
New.CleanUp.ReferenceOTU730	Acidobacteria	BPC102	B110				0	0	0	0	0	0	1	0	MK176157
New.CleanUp.ReferenceOTU731	Proteobacteria	Alphaproteobacteria	Rhodobacterales	Rhodobacteraceae			0	0	0	0	0	0	0	1	MK176158
New.CleanUp.ReferenceOTU734	Bacteroidetes	Flavobacteriia	Flavobacteriales	Flavobacteriaceae	Maribacter		0	0	0	0	1	0	0	0	MK176159
New.CleanUp.ReferenceOTU736	Proteobacteria	Alphaproteobacteria	Rhodospirillales	Rhodospirillaceae			0	0	3	0	0	0	0	0	MK176160
New.CleanUp.ReferenceOTU739	Proteobacteria	Deltaproteobacteria	Myxococcales	Haliangiaceae			0	0	1	0	0	0	0	0	MK176161
New.CleanUp.ReferenceOTU74	Actinobacteria	Acidimicrobiia	Acidimicrobiales	JdFBGBact			0	0	1	0	0	0	0	0	MK176162
New.CleanUp.ReferenceOTU740	Proteobacteria	Alphaproteobacteria	Rhizobiales	Phyllobacteriaceae			0	0	0	0	1	0	0	0	MK176163
New.CleanUp.ReferenceOTU742	Bacteroidetes	Flavobacteriia	Flavobacteriales				0	0	0	0	0	1	0	0	MK176164
New.CleanUp.ReferenceOTU743	Proteobacteria	Alphaproteobacteria	Rhizobiales	Phyllobacteriaceae			1	0	0	0	0	0	0	0	MK176165
New.CleanUp.ReferenceOTU744	Bacteroidetes	Bacteroidia	Bacteroidales	SB-1			0	0	1	0	0	0	0	0	MK176166
New.CleanUp.ReferenceOTU745	Verrucomicrobia	Verrucomicrobiae	Verrucomicrobiales	Verrucomicrobiaceae	Rubritalea		0	0	0	0	0	0	1	0	MK176167
New.CleanUp.ReferenceOTU747	Proteobacteria	Alphaproteobacteria					0	0	0	0	0	1	0	0	MK176168
New.CleanUp.ReferenceOTU748	Bacteroidetes	[Saprospirae]	[Saprospirales]	Saprospiraceae			1	0	1	0	0	0	0	0	MK176169
New.CleanUp.ReferenceOTU749	Bacteroidetes	Flavobacteriia	Flavobacteriales	Flavobacteriaceae			0	0	1	0	0	0	0	0	MK176170
New.CleanUp.ReferenceOTU75	Bacteroidetes	Flavobacteriia	Flavobacteriales	Flavobacteriaceae			0	0	1	0	0	0	0	1	MK176171
New.CleanUp.ReferenceOTU751	Actinobacteria	Acidimicrobiia	Acidimicrobiales	C111			1	0	0	0	0	0	0	0	MK176172
New.CleanUp.ReferenceOTU752	Proteobacteria	Epsilonproteobacteria	Campylobacterales	Campylobacteraceae	Sulfurospirillum		0	0	1	0	0	0	0	0	MK176173
New.CleanUp.ReferenceOTU754	Proteobacteria	Epsilonproteobacteria	Campylobacterales	Helicobacteraceae	Sulfurimonas		0	2	0	0	0	0	0	0	MK176174
New.CleanUp.ReferenceOTU760	Proteobacteria	Gammaproteobacteria	Thiotrichales	Piscirickettsiaceae			0	1	0	0	0	0	0	0	MK176175
New.CleanUp.ReferenceOTU762	Proteobacteria	Alphaproteobacteria	Rhizobiales	Hyphomicrobiaceae			1	0	1	0	1	0	1	0	MK176176
New.CleanUp.ReferenceOTU763	Proteobacteria	Gammaproteobacteria	Thiotrichales	Piscirickettsiaceae			0	1	0	0	0	0	0	0	MK176177
New.CleanUp.ReferenceOTU766	Bacteroidetes	Cytophagia	Cytophagales	Cytophagaceae			0	0	1	0	0	0	0	0	MK176178
New.CleanUp.ReferenceOTU769	Planctomycetes	vadinHA49	DH61				0	0	0	0	1	0	0	0	MK176179
New.CleanUp.ReferenceOTU774	Proteobacteria	Gammaproteobacteria					0	2	0	0	0	0	0	0	MK176180
New.CleanUp.ReferenceOTU779	Proteobacteria	Epsilonproteobacteria	Campylobacterales	Helicobacteraceae			0	1	0	0	0	0	0	0	MK176181
New.CleanUp.ReferenceOTU78	Planctomycetes	BD7-11					0	0	0	1	0	0	0	0	MK176182
New.CleanUp.ReferenceOTU780	Proteobacteria	Deltaproteobacteria	[Entotheonellales]	[Entotheonellaceae]	Candidatus Entotheonella		0	0	2	1	0	0	0	1	MK176183
New.CleanUp.ReferenceOTU782	Proteobacteria	Alphaproteobacteria	Rhodobacterales	Rhodobacteraceae			1	0	0	0	1	0	0	0	MK176184
New.CleanUp.ReferenceOTU783	Proteobacteria	Alphaproteobacteria					0	0	2	0	0	0	0	0	MK176185
New.CleanUp.ReferenceOTU784	Proteobacteria	Alphaproteobacteria	Rhodospirillales	Rhodospirillaceae			0	0	0	1	0	0	0	0	MK176186
New.CleanUp.ReferenceOTU785	Planctomycetes	OM190	agg27				0	0	0	1	0	0	0	0	MK176187
New.CleanUp.ReferenceOTU787	Bacteroidetes	Bacteroidia	Bacteroidales	SB-1			0	2	1	0	0	0	0	0	MK176188
New.CleanUp.ReferenceOTU788	Bacteroidetes	Cytophagia	Cytophagales	Flammeovirgaceae			0	1	0	0	0	0	0	0	MK176189
New.CleanUp.ReferenceOTU789	Proteobacteria	Gammaproteobacteria	Chromatiales				0	0	1	0	0	0	0	0	MK176190
New.CleanUp.ReferenceOTU791	Bacteroidetes	Cytophagia	Cytophagales	Flammeovirgaceae			0	0	0	0	0	1	0	0	MK176191
New.CleanUp.ReferenceOTU794	Bacteroidetes	Flavobacteriia	Flavobacteriales	Flavobacteriaceae			0	0	0	0	0	0	1	0	MK176192
New.CleanUp.ReferenceOTU798	Bacteroidetes	Bacteroidia	Bacteroidales				0	1	0	0	0	0	0	0	MK176193
New.CleanUp.ReferenceOTU8	Verrucomicrobia	Verrucomicrobiae	Verrucomicrobiales	Verrucomicrobiaceae			0	1	0	0	0	0	0	0	MK176194
New.CleanUp.ReferenceOTU802	Proteobacteria	Alphaproteobacteria					0	1	0	0	0	0	0	0	MK176195
New.CleanUp.ReferenceOTU803	Proteobacteria	Epsilonproteobacteria	Campylobacterales	Campylobacteraceae	Sulfurospirillum		0	1	0	0	0	0	0	0	MK176196
New.CleanUp.ReferenceOTU807	Bacteroidetes	[Saprospirae]	[Saprospirales]	Saprospiraceae			0	0	0	0	0	0	0	2	MK176197
New.CleanUp.ReferenceOTU809	Spirochaetes	Spirochaetes	Spirochaetales	Spirochaetaceae			0	1	0	0	0	0	0	0	MK176198
New.CleanUp.ReferenceOTU81	Proteobacteria	Alphaproteobacteria	Rhizobiales	Hyphomicrobiaceae	Pedomicrobium		0	0	1	0	0	0	0	0	MK176199
New.CleanUp.ReferenceOTU812	Bacteroidetes	[Saprospirae]	[Saprospirales]	Saprospiraceae			0	0	0	1	0	0	0	0	MK176200
New.CleanUp.ReferenceOTU815	Proteobacteria	Gammaproteobacteria	Thiohalorhabdales				0	0	0	1	0	0	0	0	MK176201
New.CleanUp.ReferenceOTU817	Bacteroidetes	Flavobacteriia	Flavobacteriales	Flavobacteriaceae			0	0	0	1	0	0	0	0	MK176202
New.CleanUp.ReferenceOTU82	Proteobacteria	Alphaproteobacteria	Rhodospirillales	Rhodospirillaceae			0	0	1	0	0	0	0	0	MK176203
New.CleanUp.ReferenceOTU821	Bacteroidetes	[Saprospirae]	[Saprospirales]	Saprospiraceae			0	0	0	0	1	0	0	0	MK176204
New.CleanUp.ReferenceOTU824	Proteobacteria	Alphaproteobacteria					0	1	0	0	0	0	1	0	MK176205
New.CleanUp.ReferenceOTU826	Proteobacteria	Gammaproteobacteria	Vibrionales	Vibrionaceae	Photobacterium	rosenbergii	0	0	0	1	0	0	0	0	MK176206
New.CleanUp.ReferenceOTU828	Nitrospirae	Nitrospira	Nitrospirales	Nitrospiraceae			0	1	0	0	0	0	0	0	MK176207
New.CleanUp.ReferenceOTU83	Bacteroidetes	Flavobacteriia	Flavobacteriales	Flavobacteriaceae	Winogradskyella		0	1	0	0	0	0	0	0	MK176208
New.CleanUp.ReferenceOTU832	Proteobacteria	Alphaproteobacteria	Rickettsiales	Pelagibacteraceae			0	0	0	0	0	3	0	0	MK176209
New.CleanUp.ReferenceOTU833	Proteobacteria	Alphaproteobacteria	Rhizobiales				0	1	2	0	0	0	0	0	MK176210
New.CleanUp.ReferenceOTU834	Proteobacteria	Deltaproteobacteria	Desulfobacterales	Desulfobulbaceae			0	3	0	0	0	0	0	0	MK176211
New.CleanUp.ReferenceOTU836	Bacteroidetes	[Saprospirae]	[Saprospirales]	Saprospiraceae			0	0	0	0	0	0	0	1	MK176212
New.CleanUp.ReferenceOTU837	Proteobacteria	Gammaproteobacteria	Alteromonadales	OM60			0	0	0	1	0	0	1	0	MK176213
New.CleanUp.ReferenceOTU838	Bacteroidetes	Flavobacteriia	Flavobacteriales	Flavobacteriaceae			0	0	1	0	0	0	0	0	MK176214
New.CleanUp.ReferenceOTU840	Proteobacteria	Gammaproteobacteria	Alteromonadales	OM60			0	0	1	1	0	0	0	0	MK176215
New.CleanUp.ReferenceOTU841	Proteobacteria	Deltaproteobacteria	Myxococcales				0	0	0	1	0	0	0	0	MK176216
New.CleanUp.ReferenceOTU842	Planctomycetes	OM190	agg27				0	0	0	1	0	0	0	0	MK176217
New.CleanUp.ReferenceOTU843	Proteobacteria	Alphaproteobacteria	BD7-3				0	0	0	3	0	0	0	0	MK176218
New.CleanUp.ReferenceOTU844	Proteobacteria	Deltaproteobacteria	Myxococcales	Nannocystaceae	Plesiocystis		0	2	0	0	0	0	0	0	MK176219
New.CleanUp.ReferenceOTU848	Proteobacteria	Alphaproteobacteria	Kiloniellales				0	0	0	0	1	0	0	0	MK176220
New.CleanUp.ReferenceOTU849	Acidobacteria	Sva0725	Sva0725				0	0	1	0	0	0	0	0	MK176221
New.CleanUp.ReferenceOTU850	Bacteroidetes	[Saprospirae]	[Saprospirales]	Saprospiraceae			0	0	0	0	0	0	0	1	MK176222
New.CleanUp.ReferenceOTU851	Acidobacteria	Sva0725	Sva0725				0	0	0	1	0	0	0	0	MK176223
New.CleanUp.ReferenceOTU852	Bacteroidetes	Flavobacteriia	Flavobacteriales	Flavobacteriaceae			0	0	0	1	0	0	0	0	MK176224
New.CleanUp.ReferenceOTU854	Bacteroidetes	Flavobacteriia	Flavobacteriales				0	0	1	0	0	0	0	0	MK176225
New.CleanUp.ReferenceOTU855	Proteobacteria	Gammaproteobacteria	Thiohalorhabdales				0	0	0	1	0	0	0	0	MK176226
New.CleanUp.ReferenceOTU856	Firmicutes	Clostridia	Clostridiales	Clostridiaceae	Clostridium		0	0	0	0	1	0	0	0	MK176227
New.CleanUp.ReferenceOTU857	Proteobacteria	Alphaproteobacteria					0	1	0	0	0	0	0	0	MK176228
New.CleanUp.ReferenceOTU858	Proteobacteria	Alphaproteobacteria	Rhodobacterales	Rhodobacteraceae			1	0	0	0	0	0	0	0	MK176229
New.CleanUp.ReferenceOTU859	Bacteroidetes	Bacteroidia	Bacteroidales				1	0	0	0	0	0	0	0	MK176230
New.CleanUp.ReferenceOTU862	Acidobacteria	Sva0725	Sva0725				0	0	0	1	0	0	0	0	MK176231
New.CleanUp.ReferenceOTU866	Proteobacteria	Deltaproteobacteria	Myxococcales	OM27			0	0	0	0	1	0	0	0	MK176232
New.CleanUp.ReferenceOTU868	Proteobacteria	Deltaproteobacteria	Desulfobacterales	Desulfobacteraceae			0	1	0	0	0	0	0	0	MK176233
New.CleanUp.ReferenceOTU871	Proteobacteria	Deltaproteobacteria	Myxococcales	Nannocystaceae	Plesiocystis		0	0	0	1	0	0	0	0	MK176234
New.CleanUp.ReferenceOTU874	Planctomycetes	Phycisphaerae	Phycisphaerales	Phycisphaeraceae			0	1	0	0	0	0	0	0	MK176235
New.CleanUp.ReferenceOTU875	Bacteroidetes	Cytophagia	Cytophagales	Flammeovirgaceae	Reichenbachiella		0	0	0	0	0	0	0	1	MK176236
New.CleanUp.ReferenceOTU876	Proteobacteria	Deltaproteobacteria	Myxococcales	OM27			0	0	1	0	0	0	0	0	MK176237
New.CleanUp.ReferenceOTU877	Bacteroidetes	Flavobacteriia	Flavobacteriales	Cryomorphaceae			0	0	0	1	0	0	0	0	MK176238
New.CleanUp.ReferenceOTU882	Proteobacteria	Deltaproteobacteria	Myxococcales	Haliangiaceae			0	0	1	1	0	0	0	0	MK176239
New.CleanUp.ReferenceOTU884	Verrucomicrobia	Verrucomicrobiae	Verrucomicrobiales	Verrucomicrobiaceae			0	0	0	0	0	0	0	1	MK176240
New.CleanUp.ReferenceOTU886	Bacteroidetes	Cytophagia	Cytophagales	Cytophagaceae	Leadbetterella		0	0	0	0	0	0	0	1	MK176241
New.CleanUp.ReferenceOTU892	Proteobacteria	Gammaproteobacteria	Alteromonadales				0	0	0	0	0	0	1	0	MK176242
New.CleanUp.ReferenceOTU893	Proteobacteria	Alphaproteobacteria	Rhizobiales				0	0	0	1	0	0	0	0	MK176243
New.CleanUp.ReferenceOTU894	Proteobacteria	Alphaproteobacteria	Rhodospirillales	Rhodospirillaceae			0	0	1	2	0	0	0	0	MK176244
New.CleanUp.ReferenceOTU895	Proteobacteria	Alphaproteobacteria	Rhodobacterales	Hyphomonadaceae			0	0	1	0	0	0	0	0	MK176245
New.CleanUp.ReferenceOTU896	Proteobacteria	Gammaproteobacteria	Vibrionales	Vibrionaceae			0	0	1	0	0	0	0	0	MK176246
New.CleanUp.ReferenceOTU897	Proteobacteria	Alphaproteobacteria	Rhizobiales	Hyphomicrobiaceae			1	0	0	0	0	0	0	0	MK176247
New.CleanUp.ReferenceOTU899	Proteobacteria	Deltaproteobacteria	Desulfobacterales	Desulfobulbaceae	Desulfocapsa		0	0	1	0	0	0	0	0	MK176248
New.CleanUp.ReferenceOTU90	Bacteroidetes	Flavobacteriia	Flavobacteriales	Flavobacteriaceae	Tenacibaculum		0	0	0	0	0	0	1	0	MK176249
New.CleanUp.ReferenceOTU900	Cyanobacteria	Oscillatoriophycideae	Chroococcales	Cyanobacteriaceae			0	0	0	1	0	0	0	0	MK176250
New.CleanUp.ReferenceOTU907	Proteobacteria	Gammaproteobacteria	Oceanospirillales	Halomonadaceae	Candidatus Portiera		0	1	0	0	0	0	0	0	MK176251
New.CleanUp.ReferenceOTU908	Proteobacteria	Gammaproteobacteria	Alteromonadales	Alteromonadaceae	nsmpVI18		0	0	0	0	0	0	1	0	MK176252
New.CleanUp.ReferenceOTU909	Proteobacteria	Gammaproteobacteria	Chromatiales				0	1	0	0	0	0	0	0	MK176253
New.CleanUp.ReferenceOTU91	Proteobacteria	Alphaproteobacteria					5	1	0	0	2	0	1	1	MK176254
New.CleanUp.ReferenceOTU910	Proteobacteria	Gammaproteobacteria	Alteromonadales	Moritellaceae	Moritella		0	0	0	0	0	0	2	0	MK176255
New.CleanUp.ReferenceOTU913	Proteobacteria	Deltaproteobacteria	Desulfobacterales	Desulfobulbaceae			0	0	0	0	1	0	0	0	MK176256
New.CleanUp.ReferenceOTU914	Proteobacteria	Gammaproteobacteria	[Marinicellales]	[Marinicellaceae]			0	1	1	0	0	0	0	0	MK176257
New.CleanUp.ReferenceOTU916	Proteobacteria	Deltaproteobacteria	NB1-j				0	0	0	1	0	0	0	0	MK176258
New.CleanUp.ReferenceOTU919	Proteobacteria	Gammaproteobacteria	Chromatiales				0	1	0	0	0	0	0	0	MK176259
New.CleanUp.ReferenceOTU92	Proteobacteria	Gammaproteobacteria	Thiohalorhabdales				8	0	3	0	0	0	0	1	MK176260
New.CleanUp.ReferenceOTU920	Planctomycetes	OM190	agg27				0	0	1	1	0	0	0	0	MK176261
New.CleanUp.ReferenceOTU926	Bacteroidetes	[Saprospirae]	[Saprospirales]	Saprospiraceae			0	0	0	0	0	0	0	1	MK176262
New.CleanUp.ReferenceOTU927	Proteobacteria	Deltaproteobacteria	Myxococcales	OM27			0	0	0	1	0	0	0	0	MK176263
New.CleanUp.ReferenceOTU928	Bacteroidetes	[Saprospirae]	[Saprospirales]	Saprospiraceae			0	0	0	1	0	0	0	0	MK176264
New.CleanUp.ReferenceOTU929	Proteobacteria	Alphaproteobacteria	Rhodobacterales	Rhodobacteraceae			0	0	1	0	0	0	0	0	MK176265
New.CleanUp.ReferenceOTU93	Planctomycetes	Planctomycetia	Planctomycetales	Planctomycetaceae	Planctomyces		0	0	0	0	0	0	1	0	MK176266
New.CleanUp.ReferenceOTU933	Bacteroidetes	Cytophagia	Cytophagales	Flammeovirgaceae	Fulvivirga		0	0	0	1	0	0	0	0	MK176267
New.CleanUp.ReferenceOTU934	Bacteroidetes	Flavobacteriia	Flavobacteriales	Flavobacteriaceae			1	0	0	0	0	0	0	0	MK176268
New.CleanUp.ReferenceOTU938	Bacteroidetes	Cytophagia	Cytophagales	Flammeovirgaceae			0	1	1	0	0	0	0	0	MK176269
New.CleanUp.ReferenceOTU939	Acidobacteria						0	0	1	0	0	0	0	0	MK176270
New.CleanUp.ReferenceOTU941	Proteobacteria	Alphaproteobacteria					0	0	1	0	0	0	0	0	MK176271
New.CleanUp.ReferenceOTU942	Proteobacteria	Deltaproteobacteria	Bdellovibrionales	Bdellovibrionaceae	Bdellovibrio		0	0	0	0	0	1	0	0	MK176272
New.CleanUp.ReferenceOTU945	Acidobacteria	[Chloracidobacteria]	RB41	Ellin6075			0	0	1	0	0	0	0	0	MK176273
New.CleanUp.ReferenceOTU946	Bacteroidetes	Flavobacteriia	Flavobacteriales	Flavobacteriaceae	Flavobacterium		0	0	0	0	0	1	0	0	MK176274
New.CleanUp.ReferenceOTU947	Proteobacteria	Alphaproteobacteria	Rickettsiales	Pelagibacteraceae			0	0	0	0	0	1	0	0	MK176275
New.CleanUp.ReferenceOTU948	Bacteroidetes	Bacteroidia	Bacteroidales				0	1	0	0	0	0	0	0	MK176276
New.CleanUp.ReferenceOTU950	Proteobacteria	Epsilonproteobacteria	Campylobacterales	Campylobacteraceae	Sulfurospirillum		0	2	0	0	0	0	0	0	MK176277
New.CleanUp.ReferenceOTU951	Verrucomicrobia	Verrucomicrobiae	Verrucomicrobiales	Verrucomicrobiaceae			0	0	1	0	0	0	0	0	MK176278
New.CleanUp.ReferenceOTU954	Bacteroidetes	Flavobacteriia	Flavobacteriales	Flavobacteriaceae			0	1	0	0	0	0	0	0	MK176279
New.CleanUp.ReferenceOTU957	Proteobacteria	Deltaproteobacteria	Desulfobacterales	Nitrospinaceae	Nitrospina		0	0	2	0	0	0	0	0	MK176280
New.CleanUp.ReferenceOTU958	Proteobacteria	Gammaproteobacteria	Thiotrichales	Piscirickettsiaceae			0	0	1	0	0	0	0	0	MK176281
New.CleanUp.ReferenceOTU962	Proteobacteria	Alphaproteobacteria	Rhodobacterales	Rhodobacteraceae			0	0	0	0	1	0	0	0	MK176282
New.CleanUp.ReferenceOTU963	Bacteroidetes	Flavobacteriia	Flavobacteriales	Flavobacteriaceae			0	0	1	0	0	0	0	0	MK176283
New.CleanUp.ReferenceOTU964	Proteobacteria	Deltaproteobacteria	GMD14H09				0	0	0	0	0	0	0	1	MK176284
New.CleanUp.ReferenceOTU968	Bacteroidetes	Flavobacteriia	Flavobacteriales	Flavobacteriaceae			0	0	1	0	0	0	0	0	MK176285
New.CleanUp.ReferenceOTU97	Proteobacteria	Alphaproteobacteria					0	1	0	0	0	0	0	0	MK176286
New.CleanUp.ReferenceOTU971	Acidobacteria	[Chloracidobacteria]	RB41	Ellin6075			0	0	1	0	0	0	0	0	MK176287
New.CleanUp.ReferenceOTU973	Bacteroidetes	Bacteroidia	Bacteroidales	Marinilabiaceae			0	1	0	0	0	0	0	0	MK176288
New.CleanUp.ReferenceOTU975	Proteobacteria	Gammaproteobacteria					0	0	0	0	0	1	0	0	MK176289
New.CleanUp.ReferenceOTU979	Proteobacteria	Alphaproteobacteria	Rhodospirillales	Rhodospirillaceae			0	1	0	0	0	0	0	0	MK176290
New.CleanUp.ReferenceOTU98	Proteobacteria	Alphaproteobacteria	Rhizobiales	Hyphomicrobiaceae			0	0	0	0	3	0	0	1	MK176291
New.CleanUp.ReferenceOTU981	Proteobacteria	Alphaproteobacteria	Rickettsiales				0	0	0	0	0	1	0	0	MK176292
New.CleanUp.ReferenceOTU985	Proteobacteria	Alphaproteobacteria					0	0	1	1	0	0	0	0	MK176293
New.CleanUp.ReferenceOTU986	Proteobacteria	Gammaproteobacteria	Thiotrichales	Piscirickettsiaceae			0	0	0	0	0	0	0	1	MK176294
New.CleanUp.ReferenceOTU99	Proteobacteria	Alphaproteobacteria	Rhodobacterales	Rhodobacteraceae			0	1	0	0	0	0	0	0	MK176295
New.CleanUp.ReferenceOTU992	Bacteroidetes	Flavobacteriia	Flavobacteriales	Flavobacteriaceae			0	0	1	0	0	0	0	0	MK176296
New.CleanUp.ReferenceOTU994	Proteobacteria	Gammaproteobacteria	Chromatiales				0	0	1	0	0	0	1	0	MK176297
New.CleanUp.ReferenceOTU995	Bacteroidetes	Cytophagia	Cytophagales	Flammeovirgaceae	Fulvivirga		0	0	0	1	0	0	0	0	MK176298
New.CleanUp.ReferenceOTU997	Proteobacteria	Alphaproteobacteria	Rhodospirillales	Rhodospirillaceae			1	0	0	0	0	0	0	0	MK176299
New.CleanUp.ReferenceOTU998	Proteobacteria	Gammaproteobacteria	Alteromonadales	OM60			0	0	0	1	0	0	0	0	MK176300
