# Supplementary material for: Stability of temperate coral Astrangia poculata microbiome is reflected across different sequencing methodologies
Source: AIMS Microbiol. 2019 Mar 1;5(1):62–76. doi: 10.3934/microbiol.2019.1.62 (PMC6646935; doi:10.3934/microbiol.2019.1.62)
Supplement: Supplementary file 2 [file microbiol-05-01-062-s002.xlsx]

## Sheet: Sheet1
Supplemental Table 2. Archaeal OTUs obtained from A. poculata clone libraries with associated taxonomy (assigned by Greengenes) and GenBank accession numbers.
OTU	Classification to lowest possible resolution					Accession number
	Phlyum	Class	Order	Family	Genus
79249	Crenarchaeota	Thaumarchaeota	Cenarchaeales	Cenarchaeaceae	Nitrosopumilus	MH915535
152483	Crenarchaeota	Thaumarchaeota	Cenarchaeales	Cenarchaeaceae	Nitrosopumilus	MH915526
154353	Crenarchaeota	Thaumarchaeota	Cenarchaeales	Cenarchaeaceae	Nitrosopumilus	MH915527
461312	Crenarchaeota	Thaumarchaeota	Cenarchaeales	Cenarchaeaceae	Nitrosopumilus	MH915530
537188	Crenarchaeota	Thaumarchaeota	Cenarchaeales	Cenarchaeaceae	Nitrosopumilus	MH915531
540244	Crenarchaeota	Thaumarchaeota	Cenarchaeales	Cenarchaeaceae	unclassified	MH915532
544745	Crenarchaeota	Thaumarchaeota	Cenarchaeales	Cenarchaeaceae	Nitrosopumilus	MH915533
555371	Crenarchaeota	Thaumarchaeota	Cenarchaeales	Cenarchaeaceae	Nitrosopumilus	MH915534
869040	Crenarchaeota	Thaumarchaeota	Cenarchaeales	Cenarchaeaceae	Nitrosopumilus	MH915536
1087314	Crenarchaeota	Thaumarchaeota	Cenarchaeales	Cenarchaeaceae	Nitrosopumilus	MH915525
4369009	Crenarchaeota	Thaumarchaeota	Cenarchaeales	Cenarchaeaceae	Nitrosopumilus	MH915528
4425583	Crenarchaeota	Thaumarchaeota	Cenarchaeales	Cenarchaeaceae	Nitrosopumilus	MH915529
New.CleanUp.ReferenceOTU1081	Crenarchaeota	Thaumarchaeota	Cenarchaeales	Cenarchaeaceae	unclassified	MH915537
New.CleanUp.ReferenceOTU354	Crenarchaeota	Thaumarchaeota	Cenarchaeales	Cenarchaeaceae	Nitrosopumilus	MH915538
New.CleanUp.ReferenceOTU585	Crenarchaeota	Thaumarchaeota	Cenarchaeales	Cenarchaeaceae	Nitrosopumilus	MH915539
New.CleanUp.ReferenceOTU771	Crenarchaeota	Thaumarchaeota	Cenarchaeales	Cenarchaeaceae	Nitrosopumilus	MH915540
New.CleanUp.ReferenceOTU776	Crenarchaeota	Thaumarchaeota	Cenarchaeales	Cenarchaeaceae	Nitrosopumilus	MH915541
New.CleanUp.ReferenceOTU901	Crenarchaeota	Thaumarchaeota	Cenarchaeales	Cenarchaeaceae	Nitrosopumilus	MH915542
