# Supplementary material for: Stability of temperate coral Astrangia poculata microbiome is reflected across different sequencing methodologies
Source: AIMS Microbiol. 2019 Mar 1;5(1):62–76. doi: 10.3934/microbiol.2019.1.62 (PMC6646935; doi:10.3934/microbiol.2019.1.62)
Supplement: Supplementary file 3 [file microbiol-05-01-062-s003.xlsx]

## Sheet: Sheet1
Supplemental Table 3. Results of Hutcheson's t-test to compare Shannon diversity between next-generation and clone library bacterial sequence data. Shannon diversity for next-generation data was based on rarefied OTU table. Shannon diversity for clone library data was based on unrarefied OTU table. Source of next-generation data is Sharp et al. (2017).
Sample	Shannon diversity index for next-generation bacterial community	Shannon diversity index for clone library bacterial community	Test statistic t	Critical value	Degrees of freedom	p-value
FW1B4	5.42	3.85	5.96086	1.98861	84	5.70331e-08
FW1W4	6.12	4.96	10.8286	1.9695	251	1.16908e-22
FW1B8	6.53	5.2	14.1152	1.96815	292	8.03823e-35
FW1W8	6.41	5.21	12.3268	1.9692	258	9.2281e-28
FW3B7	5.29	3.58	3.86066	2.0129	47	0.000351375
FW3W7	5.66	4.15	16.0228	1.96578	409	3.41977e-45
FW3B9	4.7	3.98	4.6958	1.97338	178	5.28741e-06
FW3W9	6.29	4.36	8.81647	1.98498	97	5.17627e-14
