# Supplementary material for: Stability of temperate coral Astrangia poculata microbiome is reflected across different sequencing methodologies
Source: AIMS Microbiol. 2019 Mar 1;5(1):62–76. doi: 10.3934/microbiol.2019.1.62 (PMC6646935; doi:10.3934/microbiol.2019.1.62)
Supplement: Supplementary file 4 [file microbiol-05-01-062-s004.xlsx]

## Sheet: Sheet1
Supplemental Table 4. Bray-Curtis similarity matrix of Astrangia poculata samples based on clone library bacterial abundance table.
	FW1B4_CL	FW1W4_CL	FW1B8_CL	FW1W8_CL	FW3B7_CL	FW3W7_CL	FW3B9_CL	FW3W9_CL
FW1B4_CL
FW1W4_CL	7.56042
FW1B8_CL	11.3276	10.0787
FW1W8_CL	5.62159	7.61737	13.575
FW3B7_CL	10.4876	4.61696	1.87694	2.6542
FW3W7_CL	2.17218	0.477416	1.84433	0.434387	0
FW3B9_CL	3.14882	3.00076	5.08897	3.20217	4.80313	1.22862
FW3W9_CL	8.75059	5.63518	7.77048	6.09555	10.125	1.28311	7.72513
