# Supplementary material for: Stability of temperate coral Astrangia poculata microbiome is reflected across different sequencing methodologies
Source: AIMS Microbiol. 2019 Mar 1;5(1):62–76. doi: 10.3934/microbiol.2019.1.62 (PMC6646935; doi:10.3934/microbiol.2019.1.62)
Supplement: Supplementary file 5 [file microbiol-05-01-062-s005.xlsx]

## Sheet: Sheet1
Table S5. Bray-Curtis similarity matrix of Astrangia poculata samples based on rarefied next generation bacterial abundance table.
	FW1B4_NG	FW1W4_NG	FW1B8_NG	FW1W8_NG	FW3B7_NG	FW3W7_NG	FW3B9_NG	FW3W9_NG
FW1B4_NG
FW1W4_NG	28.4409
FW1B8_NG	36.6918	29.8413
FW1W8_NG	28.9235	29.5533	38.4074
FW3B7_NG	20.4323	18.499	19.2578	16.9333
FW3W7_NG	25.0982	20.1221	23.2321	21.8092	40.757
FW3B9_NG	17.7092	17.9068	18.8846	17.863	30.0217	32.2567
FW3W9_NG	27.8197	24.229	30.8089	27.1165	39.473	41.2535	28.8104
